# Supplementary material for: Indirect genomic effects shape cancer risk across species
Source: bioRxiv. 2026 Jun 29:2026.06.29.735167. Preprint. [Version 1] doi: 10.64898/2026.06.29.735167 (PMC13345119; doi:10.64898/2026.06.29.735167)
Supplement: Supplement 1 [file media-1.xlsx]

## Sheet: S1
Table S1 | Vertebrate genome characteristics and lifted gene summary
Species	Class	Source	Accession	Read_type	X_Scaffolds	Genome_size	Min_Scaffold	Max_Scaffold	N50_Scaffold	X_Contigs	ctg_genome_size	Min_Contig	Max_Contig	N50_Contig	Time_tree_match	Full_cancer_data	Modelled_cancer_data	Genes_in_MSA	AvgPositive	AvgIdentity
Acanthisitta_chloris	Bird	VGP	NA	long_reads	205	1077368553	40827287	136573486	53685389	380	1073152934	19167887	73141210	24483513	Y	N	N	6320	0.9224	0.8637
Accipiter_gentilis	Bird	VGP	NA	long_reads	455	1398027955	35025567	89764762	36614332	638	1397991355	17712854	45294000	17962654	Y	N	N	6752	0.9234	0.8651
Acinonyx_jubatus	Mammal	NCBI	GCA_027475565.2	long_reads	196	2377434337	144444042	235669126	147592100	218	2377429937	96827784	218150482	107617761	Y	Y	Y	15494	0.9441	0.9097
Acridotheres_tristis	Bird	VGP	NA	long_reads	454	1193400391	75254055	156254668	71976536	845	1190978440	9599023	33545301	11256075	Y	N	N	6319	0.9228	0.864
Acrobates_pygmaeus	Mammal	NCBI	GCA_904813335.1	short_reads	2071	2500727	1368	6943	1469	2063	2499198	1369	6943	1470	Y	Y	N	1144	0.9307	0.8772
Addax_nasomaculatus	Mammal	NCBI	GCA_019593525.1	short_reads	86923	2795170309	20757513	87765150	27873543	274680	2444371743	17576	265109	22378	Y	Y	Y	14181	0.9376	0.8995
Aegotheles_albertisi	Bird	VGP	NA	long_reads	591	1167479976	46898397	109817262	53959404	1030	1167392176	9620782	21716903	9567004	N	N	N	6510	0.9232	0.8647
Aepyceros_melampus	Mammal	NCBI	GCA_006408695.1	short_reads	24102	2631303056	344542	2602616	401644	81304	2599416320	83068	585942	104073	Y	Y	Y	13612	0.9309	0.8926
Agapornis_fischeri	Bird	NCBI	GCA_034782895.1	short_reads	141422	1110385059	19141	180770	24304	310052	1029845893	5683	68107	7226	Y	Y	Y	5654	0.9236	0.863
Agapornis_nigrigenis	Bird	NCBI	GCA_035041115.1	short_reads	48242	1043489132	81463	855245	108886	54361	1040441785	70715	855245	97231	Y	Y	Y	6173	0.9239	0.864
Aix_galericulata	Bird	NCBI	GCA_024635365.1	short_reads	4010	1079840820	78198423	201074787	94198274	30914	1070179616	87606	1709242	149539	Y	Y	Y	6560	0.9229	0.8645
Aix_sponsa	Bird	NCBI	GCA_032270905.1	short_reads	109	1369927860	72826709	151891106	72980255	302381	1264198823	6974	93906	8830	Y	Y	Y	5781	0.9187	0.8599
Alca_torda	Bird	VGP	NA	long_reads	94	1178473458	84526827	215872496	105190306	306	1174912489	18561929	58546028	21110746	Y	N	N	6550	0.9227	0.8644
Ammospiza_maritima	Bird	VGP	NA	long_reads	500	1397839254	67791739	160940846	66271841	821	1395784243	9282096	39470495	12602164	N	N	N	6380	0.9225	0.8635
Ammospiza_nelsoni	Bird	VGP	NA	long_reads	77	1185463352	74723840	155447619	72424714	268	1180370685	13024497	50792433	16620502	N	N	N	6269	0.9226	0.8635
Anas_acuta	Bird	VGP	NA	long_reads	395	1189313589	76435830	205008147	90306606	1026	1189187708	3416933	15556000	4225610	Y	Y	Y	6593	0.9228	0.8643
Anas_platyrhynchos	Bird	VGP	NA	long_reads	936	1300248985	69288905	207338842	86016717	1507	1300134785	3518761	17902756	4458622	Y	Y	Y	6680	0.9227	0.8643
Anser_anser	Bird	VGP	NA	long_reads	819	1313455045	78965412	215877093	90208655	1749	1313269045	2674135	14486993	3208112	Y	N	N	6667	0.9229	0.8643
Anser_brachyrhynchus	Bird	VGP	NA	long_reads	715	1287337719	79251119	213089697	89945026	1852	1287110319	2049950	12412735	2699765	Y	N	N	6665	0.9227	0.8641
Antilocapra_americana	Mammal	NCBI	GCA_021018645.1	short_reads	66453	2669373955	1463792	8781850	1874032	118806	2584744372	82252	828423	105740	Y	Y	Y	14725	0.9382	0.9004
Apodemus_sylvaticus	Mammal	VGP	NA	long_reads	498	2889801511	120938251	211764336	124090377	1626	2889575911	4449850	17563194	5275952	Y	N	N	13715	0.9356	0.8938
Apteryx_mantelli	Bird	VGP	NA	long_reads	408	1504396159	88095958	222926480	93078723	578	1504362159	19797665	73202259	23049030	Y	N	N	6840	0.9233	0.8651
Apus_apus	Bird	VGP	NA	long_reads	109	1100361224	115508478	206448969	102046909	358	1098613744	27345875	64717578	30314983	Y	N	N	6288	0.9231	0.8646
Aquila_chrysaetos	Bird	VGP	NA	long_reads	142	1203454851	46934974	88216475	54845137	327	1198814902	21924221	76091984	25252513	Y	N	N	6701	0.9233	0.8651
Ara_ararauna	Bird	VGP	NA	long_reads	246	1224360198	110438430	169343748	105179440	332	1223372342	44780475	107111114	48210868	Y	N	N	6452	0.923	0.8645
Artibeus_jamaicensis	Mammal	NCBI	GCA_021234435.1	long_reads	867	2108389339	22092642	73234996	27482366	870	2108389270	22092642	73234996	27479110	Y	Y	Y	14444	0.9381	0.8993
Artibeus_lituratus	Mammal	VGP	NA	long_reads	486	2311600757	160301290	245578882	154317760	531	2311593457	65515378	193238238	83669956	Y	N	N	14434	0.9381	0.8994
Arvicola_amphibius	Mammal	VGP	NA	long_reads	216	2297765997	138658583	200529155	141385703	1039	2291739960	5630116	28543228	7027363	Y	N	N	13821	0.9356	0.8943
Aythya_ferina	Bird	VGP	NA	long_reads	862	1252319576	79844515	207520437	89108712	1336	1252224776	4150808	17540155	4758781	Y	N	N	6708	0.923	0.8645
Aythya_fuligula	Bird	VGP	NA	long_reads	104	1126988109	85905639	207018403	96862745	255	1117570868	19924658	75293206	24356107	Y	N	N	6532	0.923	0.8647
Balaenoptera_acutorostrata	Mammal	VGP	NA	long_reads	1375	2772901778	116513105	198663870	114136791	2552	2772666378	3015723	13478115	3601510	Y	N	N	15210	0.9416	0.9065
Balaenoptera_musculus	Mammal	VGP	NA	long_reads	128	2379996181	110470125	185157308	120609617	999	2354067439	6416394	34336764	8986250	Y	N	N	15191	0.9413	0.9063
Balaenoptera_ricei	Mammal	VGP	NA	long_reads	774	2678442663	122071569	194239256	121937458	1067	2675821702	38621000	107985902	46579164	N	N	N	15179	0.9417	0.9068
Balearica_regulorum	Bird	VGP	NA	long_reads	104	1221032548	82577926	219267915	101243356	244	1216236563	24660287	79692185	33132955	Y	N	N	6690	0.9233	0.8649
Bucephala_clangula	Bird	VGP	NA	long_reads	538	1190938797	66356865	130642613	66434064	992	1190848172	4272793	14664558	5064851	Y	N	N	6662	0.9228	0.8643
Bucorvus_abyssinicus	Bird	VGP	NA	long_reads	112	1132597561	40274051	136452362	50408305	309	1124523110	12740142	52353558	15687094	Y	N	N	6500	0.9224	0.864
Buteo_buteo	Bird	VGP	NA	long_reads	544	1303700921	46961128	89587085	49064212	1015	1303606721	4249591	23540479	5550016	Y	N	N	6778	0.9233	0.8651
Cacatua_moluccensis	Bird	NCBI	GCA_025448035.1	short_reads	116537	1128551772	41748	400557	52940	133939	1121099466	33080	400557	45078	Y	Y	Y	6320	0.9271	0.8664
Callithrix_jacchus	Mammal	VGP	GCA_011100535.2	long_reads	1217	2727469741	136971485	216975769	138483239	2046	2715998706	16790430	118611635	26079587	Y	Y	Y	17271	0.9617	0.9403
Caloenas_nicobarica	Bird	VGP	NA	long_reads	806	1285834579	79699707	216431472	94659387	923	1285814179	25101800	97706909	33378897	Y	N	N	6640	0.9226	0.8641
Calypte_anna	Bird	VGP	NA	long_reads	159	1059687259	74081004	197551010	88532050	572	1043590636	14522327	49821075	18037623	Y	N	N	6222	0.9228	0.8641
Camelus_dromedarius	Mammal	VGP	NA	long_reads	171	2306603094	72991593	123284173	69917797	366	2306564094	31216184	114989628	36197162	Y	N	N	15225	0.9426	0.9072
Canis_lupus	Mammal	VGP	NA	long_reads	82	2447463909	65778685	124665963	69157979	248	2447418109	34375412	81873012	35140027	Y	Y	Y	15280	0.9429	0.9081
Caprimulgus_europaeus	Bird	VGP	NA	long_reads	121	1177791212	82614289	126318510	70088358	274	1177765377	30622946	100763099	40435767	Y	N	N	6569	0.9235	0.8649
Cariama_cristata	Bird	VGP	NA	long_reads	109	1215224075	30176635	88027262	33427843	289	1210290895	16432745	50158509	18108177	Y	N	N	6633	0.923	0.8647
Carollia_perspicillata	Mammal	NCBI	GCA_004027735.1	short_reads	1925339	2689411905	10739	274933	21880	1929203	2689025505	10341	256642	20273	Y	Y	Y	13254	0.937	0.8967
Catharus_ustulatus	Bird	VGP	NA	long_reads	161	1131616430	63528738	165774257	75018685	461	1118714499	9068997	32590751	11021627	Y	N	N	6412	0.9228	0.8636
Cebuella_pygmaea	Mammal	NCBI	GCA_963575105.1	short_reads	153437	2683481473	35755	344543	45146	153438	2683468983	35755	344543	45146	Y	Y	Y	17125	0.9562	0.9324
Cercopithecus_mitis	Mammal	NCBI	GCA_028627265.1	short_reads	1396160	3104799808	51119100	124140859	45017032	1456683	3080950953	28335	361290	41914	N	Y	N	17630	0.9667	0.9515
Chinchilla_lanigera	Mammal	NCBI	GCF_000276665.1	short_reads	2839	2390868971	21893125	63520090	23637812	81656	2284292980	61105	610608	79461	Y	Y	Y	14011	0.938	0.8991
Chionomys_nivalis	Mammal	VGP	NA	long_reads	161	2393406913	88844950	205897943	98950612	358	2393367513	30960136	78579696	33429892	Y	N	N	13876	0.9365	0.8955
Chiroxiphia_lanceolata	Bird	VGP	NA	long_reads	93	1089631598	75608808	156344557	76059299	291	1086328191	21528746	92219963	27387823	Y	N	N	6353	0.9224	0.8638
Choloepus_didactylus	Mammal	VGP	GCA_015220235.1	long_reads	146	3214702604	146178362	250664781	146565942	1320	3133710884	21798815	81532217	25870695	Y	Y	Y	14969	0.939	0.9012
Chroicocephalus_ridibundus	Bird	VGP	NA	long_reads	729	1417571123	83755488	220911672	96687069	1191	1417478723	4003687	16364000	4902486	Y	N	N	6718	0.9233	0.865
Ciconia_ciconia	Bird	NCBI	GCA_030584885.1	short_reads	6949	1255657256	24544117	94574226	30781376	15862	1236414414	300870	1751530	377902	Y	Y	Y	6662	0.9241	0.8655
Ciconia_maguari	Bird	VGP	NA	long_reads	152	1239415939	85554746	220367150	105774230	377	1217206239	23757428	64002882	24385520	N	N	N	6596	0.9227	0.8645
Cinclus_cinclus	Bird	VGP	NA	long_reads	278	1170855695	74357285	152364536	69964067	936	1170724095	3563180	10379991	4044994	Y	N	N	6402	0.9226	0.8635
Clangula_hyemalis	Bird	VGP	NA	long_reads	272	1206104048	78069974	207631701	91498580	816	1205995423	3738964	13508227	4434037	Y	N	N	6635	0.9228	0.8645
Colinus_virginianus	Bird	NCBI	GCA_008692595.2	short_reads	6035	948540911	66825924	180921073	76385046	37179	939356598	122732	1305257	166257	Y	Y	Y	6230	0.9228	0.8641
Colius_striatus	Bird	VGP	NA	long_reads	189	1123441015	59131021	206588619	85003756	309	1117613370	27278725	111994057	33771756	N	N	N	6039	0.923	0.8643
Colobus_guereza	Mammal	NCBI	GCA_030247045.1	long_reads	2570	2976664877	149281349	200748455	140807699	4447	2975600280	15612012	83652328	21749177	Y	Y	Y	18407	0.9727	0.959
Columba_livia	Bird	NCBI	GCA_040285205.1	long_reads	1438	1107711294	77020822	208435198	95449627	2063	1107648794	7491769	70194844	14530604	Y	Y	Y	6461	0.9226	0.8641
Corvus_hawaiiensis	Bird	VGP	NA	long_reads	187	1151594481	76278832	123451405	65174595	470	1149781397	23235100	80326523	29276744	Y	N	N	6431	0.9226	0.8636
Corvus_moneduloides	Bird	VGP	NA	long_reads	106	1112734206	74699841	165740467	78952913	394	1083863899	11524098	46782926	13572842	Y	N	N	6446	0.9225	0.8635
Cossypha_polioptera	Bird	NCBI	GCA_027576295.1	short_reads	68097	1087308697	62136990	150751375	67006301	151227	1033745088	27849	255861	37317	Y	Y	Y	6137	0.9227	0.8631
Cuculus_canorus	Bird	VGP	NA	long_reads	150	1180136575	78325852	209323829	95635774	440	1175214198	20797936	86316243	26549856	Y	N	N	6562	0.9229	0.8644
Cygnus_cygnus	Bird	NCBI	GCA_014362685.1	short_reads	25888	1052375201	71936	865463	107950	89073	1043782163	25436	535858	39913	Y	Y	Y	6119	0.9238	0.8643
Cygnus_olor	Bird	VGP	NA	long_reads	180	1134992545	81035313	209740803	97501871	617	1124350181	7827656	30493897	9907552	Y	N	N	6550	0.9219	0.8635
Cynocephalus_volans	Mammal	VGP	NA	long_reads	130	2814418120	165781880	304471933	165502661	246	2814385620	69195939	229428798	84557421	Y	N	N	16199	0.9455	0.9124
Dasyprocta_punctata	Mammal	NCBI	GCA_004363535.1	short_reads	986664	3012098298	43703	732453	64971	993123	3011452398	38650	521620	55640	Y	Y	Y	13838	0.9372	0.8974
Dasypus_novemcinctus	Mammal	VGP	NA	long_reads	559	3310846889	126004510	210449487	123534463	1309	3288825053	15499211	83565204	21021781	Y	Y	Y	13860	0.9384	0.9
Delphinus_delphis	Mammal	VGP	NA	long_reads	631	2663533373	107080983	184867555	107039949	1599	2663339942	3627551	22869391	4192119	Y	Y	Y	14902	0.9419	0.907
Dromaius_novaehollandiae	Bird	VGP	NA	long_reads	272	1468725693	77929039	219529801	92730757	401	1468699893	24239989	61638557	25049497	Y	N	N	6789	0.9231	0.8648
Dromiciops_gliroides	Mammal	VGP	NA	long_reads	17	3303199800	670775900	764011478	590602062	263	3300269922	44014308	119858999	48905346	Y	N	N	10241	0.9246	0.8721
Dryobates_pubescens	Bird	VGP	NA	long_reads	180	1187939694	38715865	140157326	47582724	364	1183936603	20191809	53794067	21484266	Y	N	N	6318	0.9233	0.8642
Dugong_dugon	Mammal	VGP	NA	long_reads	198	3158488110	140670990	230923939	149727175	294	3158468910	57632671	162184114	71297886	Y	N	N	15072	0.9392	0.9019
Egretta_garzetta	Bird	NCBI	GCA_000687185.1	short_reads	11790	1206484573	3067157	14638873	3899002	91230	1157922846	33649	392624	43390	N	Y	N	6401	0.9261	0.8665
Eidolon_helvum	Mammal	NCBI	GCA_000465285.1	short_reads	133538	1837754460	27684	347696	36452	242226	1830947176	15343	131849	19566	Y	Y	Y	13597	0.9378	0.9002
Elephas_maximus	Mammal	VGP	NA	long_reads	64	3401247148	127432672	243826021	141759744	168	3397913753	94028669	208165719	104069134	Y	Y	Y	15192	0.9396	0.9022
Eptesicus_nilssonii	Mammal	VGP	NA	long_reads	207	2064119045	98018206	133114493	91875484	1630	2063834445	2474537	11576827	3027059	Y	N	N	14608	0.9382	0.9002
Equus_caballus	Mammal	VGP	NA	long_reads	601	2596720901	90406661	192293490	92461926	715	2596698101	43557573	92504942	45880170	Y	N	N	15811	0.9445	0.9102
Erithacus_rubecula	Bird	VGP	NA	long_reads	1120	1086738318	46560559	112095548	54029582	2108	1086450786	5585877	30484272	7321979	Y	N	N	6199	0.9225	0.8635
Eubalaena_glacialis	Mammal	VGP	NA	long_reads	945	2611756649	124856057	229948330	131663400	1265	2610080826	37574843	117170610	46188282	Y	N	N	14775	0.9415	0.9065
Eudocimus_ruber	Bird	NCBI	GCA_041043685.1	short_reads	89712	1216035411	101016769	165977257	94354240	157652	1193584971	36067	313026	47046	Y	Y	Y	6688	0.9245	0.8656
Eudorcas_thomsonii	Mammal	NCBI	GCA_006408755.1	short_reads	123308	2904272043	1581717	12013665	2147143	167646	2876770428	157094	1659045	211831	Y	Y	Y	14664	0.9379	0.8999
Eudromia_elegans	Bird	NCBI	GCA_013398775.1	short_reads	2568	958920152	6275819	21538887	6857383	28691	936996089	77339	771420	105204	Y	Y	Y	6408	0.9253	0.8656
Eudyptes_chrysocome	Bird	NCBI	GCA_010085355.1	short_reads	3371	1231062710	1949323	12729896	2708076	30709	1197809239	82071	835116	106650	N	Y	N	6493	0.9253	0.8664
Eurypyga_helias	Bird	NCBI	GCA_000690775.1	short_reads	62699	1088019637	47243	490789	65036	105572	1083165633	27533	251897	35968	Y	Y	Y	6022	0.9284	0.8678
Falco_biarmicus	Bird	VGP	NA	long_reads	397	1285492283	91472507	127364718	80068584	544	1283339618	25693378	89694807	34621440	Y	N	N	6521	0.9228	0.8644
Falco_cherrug	Bird	VGP	NA	long_reads	282	1309366964	92426045	127826306	80233089	526	1305405491	21245687	56117991	22438196	Y	N	N	6569	0.9229	0.8645
Falco_naumanni	Bird	VGP	NA	long_reads	290	1215702009	91761059	127440759	84763638	575	1211624891	13754753	56489468	19338158	Y	N	N	6619	0.9228	0.8643
Falco_peregrinus	Bird	VGP	NA	long_reads	124	1311580791	93682670	130779382	86409728	334	1307566692	16263818	54766953	20925642	Y	N	N	6563	0.9228	0.8644
Falco_punctatus	Bird	VGP	NA	long_reads	316	1279277844	92385878	127704412	81230819	723	1279196244	4755657	19733697	5457405	Y	N	N	6583	0.923	0.8647
Falco_rusticolus	Bird	VGP	NA	long_reads	132	1195829278	91094845	126922963	85115119	707	1190484238	17483728	73737255	22789120	Y	N	N	6597	0.9226	0.8642
Fringilla_coelebs	Bird	VGP	NA	long_reads	460	1209243761	73246393	153465205	67255235	1033	1209129161	3733973	17176682	4637349	Y	Y	Y	6413	0.9224	0.8634
Gallinula_chloropus	Bird	VGP	NA	long_reads	818	1282411533	90336355	215888759	94025002	1421	1282290933	3673000	17049112	4535253	Y	N	N	6506	0.9232	0.8647
Gallus_gallus	Bird	NCBI	GCA_041920315.1	long_reads	401	1136064920	86588210	199185737	90005483	538	1136048241	72465781	198334434	83280264	Y	Y	Y	6474	0.9229	0.8642
Gavia_stellata	Bird	VGP	NA	long_reads	2965	1403461371	50556253	133422388	57702085	3225	1403409371	12016335	42160564	13431039	Y	N	N	6680	0.9234	0.8653
Geothlypis_trichas	Bird	VGP	NA	long_reads	278	1078128490	72541719	153087655	73707003	1583	1064432962	3897264	19001305	5242582	Y	N	N	5991	0.9228	0.8638
Giraffa_camelopardalis	Mammal	NCBI	GCA_017591445.1	long_reads	2096	2441480433	158234173	236005560	168079850	44529	2437380370	11323477	51947061	14734783	N	Y	N	14968	0.9401	0.9032
Globicephala_melas	Mammal	VGP	NA	long_reads	993	2651292441	105087932	188105751	107357506	2076	2651075841	3290841	18209847	3999102	Y	N	N	14917	0.9419	0.907
Glossophaga_mutica	Mammal	VGP	NA	long_reads	82	2159933601	169732090	228375179	164307643	129	2159925301	77027013	219477644	99293904	N	N	N	14605	0.9387	0.9006
Gorilla_gorilla	Mammal	VGP	NA	long_reads	25	3545834224	150804130	243847345	158683485	27	3543834224	150804130	243847345	158556562	Y	Y	Y	19381	0.9905	0.9862
Grus_grus	Bird	VGP	NA	long_reads	754	1352282554	83713171	224747368	94995268	1347	1352163954	3365458	12994772	4133859	Y	N	N	6800	0.923	0.8645
Gypaetus_barbatus	Bird	VGP	NA	long_reads	232	1365299843	52189775	91544569	57345078	469	1363299697	20152958	57496451	21951503	Y	N	N	6739	0.9232	0.865
Haemorhous_mexicanus	Bird	VGP	NA	long_reads	183	1148216196	77212160	159305015	76680939	463	1137009246	20710441	53416166	21477394	Y	N	N	6409	0.9223	0.8632
Haliaeetus_albicilla	Bird	VGP	NA	long_reads	188	1320298205	44398590	85729264	46840545	612	1320213405	4576000	18990351	5706165	Y	N	N	6789	0.9231	0.8648
Haliaeetus_leucocephalus	Bird	NCBI	GCA_000737465.1	short_reads	1023	1178409481	9145499	30461450	10779099	18529	1159381892	198190	1738670	261604	Y	Y	Y	6672	0.9256	0.8667
Harpia_harpyja	Bird	VGP	NA	long_reads	322	1351447071	58111031	117051599	64204508	653	1348795820	17139172	66700503	20070356	N	N	N	6711	0.9231	0.8648
Heliangelus_exortis	Bird	VGP	NA	long_reads	131	1049650714	73898144	198225612	89226556	568	1049565314	8413062	31562205	10552005	Y	N	N	6267	0.9228	0.8643
Hemiprocne_comata	Bird	VGP	NA	long_reads	145	1164793941	91346199	218408531	102791947	358	1154619539	20531774	52779268	23284737	N	N	N	6460	0.9227	0.8639
Heterocephalus_glaber	Mammal	NCBI	GCA_964261345.1	long_reads	75	2474750198	97315161	145430243	94268060	2180	2472988688	3219654	20983579	4454394	Y	Y	Y	14143	0.9361	0.8976
Heterohyrax_brucei	Mammal	VGP	NA	long_reads	62	3488059404	139648372	223965608	147102587	338	3487990716	78495281	193784397	87098232	Y	N	N	14259	0.9372	0.8968
Hippopotamus_amphibius	Mammal	VGP	NA	long_reads	357	2538259262	16407	240032215	149218186	583	2538214062	50348260	105926430	50471142	Y	N	N	15514	0.9417	0.9059
Hipposideros_larvatus	Mammal	VGP	NA	long_reads	69	2338923724	185549907	231003163	159907929	187	2338890333	34562834	94634578	38509315	Y	N	N	15160	0.9412	0.9048
Hirundo_rustica	Bird	VGP	NA	long_reads	578	1104070652	76187387	156035725	76122619	1667	1078538646	2826417	18822688	4163719	Y	N	N	6197	0.9229	0.8639
Hydrochoerus_hydrochaeris	Mammal	NCBI	GCA_015741225.1	short_reads	343877	2590838763	71052467	124841575	68176291	384155	2576575516	78808	854620	110366	Y	Y	Y	13912	0.936	0.8965
Inia_geoffrensis	Mammal	VGP	NA	long_reads	903	2749359705	117431308	191777932	123020684	1187	2749303440	40892022	124503031	48932344	Y	N	N	14893	0.9416	0.9064
Kogia_breviceps	Mammal	VGP	NA	long_reads	580	2555838840	122394096	202422507	131830115	701	2551041357	42780423	201991588	54957103	Y	N	N	14776	0.9417	0.9065
Lagenorhynchus_acutus	Mammal	VGP	NA	long_reads	899	2676209414	109653882	203976112	115893451	1933	2676002614	3493168	17882273	4341689	Y	N	N	14932	0.9419	0.9069
Lagenorhynchus_albirostris	Mammal	VGP	NA	long_reads	410	2544835795	110721866	192538540	116749731	1480	2544621795	3398034	14893832	3957787	Y	N	N	14925	0.9418	0.9068
Lagopus_muta	Bird	VGP	NA	long_reads	164	1026755127	71229700	194907523	83244652	373	1026683019	17905263	46643962	20319027	Y	N	N	6370	0.9232	0.8643
Larus_fuscus	Bird	VGP	NA	long_reads	1367	1324286540	86500895	218474787	100361016	1904	1324179125	3570916	17225182	4629569	N	N	N	6756	0.9233	0.8649
Larus_michahellis	Bird	VGP	NA	long_reads	618	1405581498	87713602	224375286	99773605	1118	1405481498	4216312	17663599	5197830	Y	N	N	6760	0.9231	0.8648
Lathamus_discolor	Bird	VGP	NA	long_reads	367	1241003407	18672	166042398	126105786	528	1238793985	20803485	83049759	25660336	Y	N	N	6433	0.9231	0.8645
Leiothrix_lutea	Bird	NCBI	GCA_013400445.1	short_reads	17003	1058758629	297511	5059155	474824	88471	1004906034	28234	448705	42577	Y	Y	Y	5708	0.9216	0.8626
Lemur_catta	Mammal	VGP	NA	long_reads	184	2245584463	102162704	286674946	114060517	368	2241943180	36539131	102401977	43278555	Y	Y	Y	16215	0.9485	0.9175
Leontopithecus_chrysomelas	Mammal	NCBI	GCA_963574395.1	short_reads	177526	2728986101	30751	313505	39162	177527	2728974655	30751	313505	39162	Y	Y	Y	17065	0.9558	0.9317
Leptosomus_discolor	Bird	VGP	NA	long_reads	335	1327905210	82108581	219104632	86464699	625	1327847210	8029456	36666543	10131130	Y	N	N	6559	0.9231	0.8646
Leucopsar_rothschildi	Bird	NCBI	GCA_014363365.1	short_reads	13134	999682512	220241	2691696	354311	28210	997851412	106340	1215992	158886	Y	Y	Y	6144	0.9229	0.8633
Litocranius_walleri	Mammal	NCBI	GCA_006410535.1	short_reads	79667	2979336167	3126223	27188235	3890993	177705	2875223642	62811	504896	80182	Y	Y	Y	14651	0.9367	0.8987
Lontra_canadensis	Mammal	NCBI	GCA_010015895.1	short_reads	7023	2405748306	18460785	132373397	26516787	11536	2395593934	1029414	5214728	1267229	Y	Y	Y	15311	0.943	0.9076
Lorius_garrulus	Bird	NCBI	GCA_010014925.2	short_reads	137646	1108045951	24450	236255	30138	203956	1084578958	12536	202127	17094	Y	Y	Y	6060	0.9261	0.8654
Lorius_lory	Bird	NCBI	GCA_025629905.1	short_reads	165191	1144405601	25335	192138	30940	213259	1122013694	14231	192138	18749	Y	Y	Y	6068	0.9269	0.8658
Loxodonta_africana	Mammal	VGP	NA	long_reads	879	3540876415	12354	241857137	119600562	1015	3537189103	85493323	229222375	94481696	Y	N	N	15145	0.9398	0.9025
Lutra_lutra	Mammal	VGP	NA	long_reads	43	2438442342	149004807	223449203	149464128	228	2438352071	30403456	97449666	38225768	Y	N	N	15291	0.9429	0.9075
Lycaon_pictus	Mammal	NCBI	GCA_040955645.1	long_reads	85	2260356192	64347589	122923499	65976524	167	2260347992	42609000	110511173	42442460	Y	Y	Y	14748	0.9428	0.9079
Lynx_canadensis	Mammal	VGP	NA	long_reads	67	2409016338	146106016	240012660	149899127	885	2406165983	7689900	34360538	9787867	Y	N	N	15320	0.9433	0.909
Macaca_nemestrina	Mammal	VGP	NA	long_reads	361	3116288670	154799650	233354531	154004832	621	3116243270	40835442	123176650	45178816	Y	N	N	18601	0.9745	0.9611
Macaca_nigra	Mammal	NCBI	GCA_963573485.1	short_reads	166782	2752359769	32900	349279	42252	166829	2752304863	32893	349279	42248	Y	Y	Y	17891	0.9686	0.9527
Macropus_eugenii	Mammal	VGP	NA	long_reads	313	3448893699	489668034	762225844	506193393	746	3442344068	18955997	86797961	25515107	N	N	N	10154	0.9254	0.8728
Macrotus_californicus	Mammal	NCBI	GCA_007922815.1	short_reads	1128787	2161582626	16925	1400073	66873	1130929	2161368426	16386	809109	55415	Y	Y	Y	13720	0.9363	0.8963
Mandrillus_sphinx	Mammal	NCBI	GCA_023783085.1	long_reads	2118	2836346068	20999372	104669186	27994310	2118	2836346068	20999372	104669186	27994310	Y	Y	Y	18389	0.9732	0.9599
Manis_pentadactyla	Mammal	VGP	NA	long_reads	661	2840164579	149551276	237121291	150669692	954	2833602729	31383192	172360612	48113908	Y	N	N	14889	0.9388	0.9015
Martes_martes	Mammal	VGP	NA	long_reads	477	2484650161	146289188	217416870	143543652	2727	2484200161	1599794	8401958	1861628	Y	N	N	15371	0.9436	0.9086
Megascops_asio	Bird	NCBI	GCA_040967475.1	short_reads	64237	1209666438	86120851	168287709	81164626	161530	1178032321	18473	225531	25093	Y	Y	Y	6446	0.9238	0.8651
Meleagris_gallopavo	Bird	NCBI	GCA_943294205.1	short_reads	489	1085657715	71481950	197209046	79021194	675	1085166758	19817032	110160426	34276571	Y	Y	Y	6459	0.9229	0.8642
Melopsittacus_undulatus	Bird	NCBI	GCA_025448075.1	short_reads	63090	1163810244	100565930	153169205	87533863	286030	1096230519	10645	287430	18304	Y	Y	Y	6164	0.9224	0.8632
Melospiza_georgiana	Bird	VGP	NA	long_reads	40	1162015399	74254230	155044423	73057434	238	1160782802	11834752	29976604	12635895	Y	N	N	6230	0.9228	0.8635
Melospiza_melodia	Bird	VGP	NA	long_reads	353	1541245192	77460261	174870981	77454298	615	1540166575	23122349	77073828	26477721	Y	N	N	6344	0.9227	0.8635
Mergus_octosetaceus	Bird	VGP	NA	long_reads	568	1245774584	83836255	216678325	97269178	895	1245717625	10800487	34660131	12544904	N	N	N	6517	0.9229	0.8645
Merops_nubicus	Bird	VGP	NA	long_reads	108	1149337515	49132790	81488222	51291022	279	1143283727	22827227	63015968	23231426	N	N	N	6427	0.9218	0.8631
Mesoplodon_densirostris	Mammal	VGP	NA	long_reads	73	2683375131	125805690	247284360	133752928	140	2682675218	48253041	131637648	57796327	Y	N	N	14951	0.9417	0.9066
Micromys_minutus	Mammal	VGP	NA	long_reads	894	2651787409	59776753	261318752	77954611	2914	2651383409	1835000	11254030	2319142	Y	Y	Y	13354	0.9357	0.8938
Microtus_agrestis	Mammal	NCBI	GCA_902806755.1	short_reads	1366	2029319752	13349786	56957721	16704270	18487	1971441583	201923	2059883	273248	Y	Y	Y	12876	0.9361	0.8945
Milvus_milvus	Bird	NCBI	GCA_026770275.1	short_reads	9675	1214435242	36490134	85402393	38365983	126929	1161606549	20219	173069	25714	Y	Y	Y	6387	0.9269	0.8674
Molossus_alvarezi	Mammal	VGP	NA	long_reads	326	2478696652	112651663	278819313	121525647	406	2478683952	63410948	142808176	62935121	N	N	N	14842	0.9396	0.9021
Molossus_nigricans	Mammal	VGP	NA	long_reads	365	2567086694	114338547	290657952	121500810	478	2567069394	74731956	136289148	66675964	N	N	N	14830	0.9397	0.9022
Momotus_momota	Bird	NCBI	GCA_028565915.1	short_reads	68046	1123667048	73373	542391	91211	102343	1106221810	37421	365357	51332	Y	Y	Y	6285	0.9247	0.8644
Monodelphis_domestica	Mammal	VGP	NA	long_reads	13	3586166573	538302405	760810273	484876594	1949	3554263342	4739235	23709148	6107235	Y	N	N	9955	0.9254	0.8729
Morus_bassanus	Bird	VGP	NA	long_reads	829	1381630140	67716506	170323554	73589861	1092	1381577540	9126423	35112873	11471319	Y	N	N	6697	0.9233	0.8651
Muntiacus_reevesi	Mammal	VGP	NA	long_reads	268	2656184892	114544513	285828854	151457158	950	2656048492	5780196	28506795	6976994	Y	N	N	15012	0.9401	0.9026
Mus_musculus	Mammal	NCBI	GCA_964188535.1	long_reads	237	2731306900	137126213	206839990	142227608	345	2727317654	78831185	143186641	77599694	Y	Y	Y	14769	0.9384	0.9004
Muscardinus_avellanarius	Mammal	VGP	NA	long_reads	213	2497520702	119481734	239886027	133749910	2018	2497159702	2432660	14310204	3087844	Y	Y	Y	15322	0.9357	0.8939
Mustela_erminea	Mammal	VGP	NA	long_reads	93	2445200799	130149454	220353689	127566030	275	2423717044	39993061	150520205	53409253	Y	N	N	15327	0.943	0.9077
Mustela_lutreola	Mammal	VGP	NA	long_reads	25	2586268927	154078643	290104894	165291595	64	2586261127	83356672	171611272	90760552	Y	N	N	15171	0.9431	0.9077
Mustela_nigripes	Mammal	NCBI	GCA_022355385.1	short_reads	20574	2498532951	145433501	270434036	149553675	47419	2416222997	197168	1400579	257713	Y	Y	Y	15115	0.9429	0.9076
Mustela_putorius	Mammal	NCBI	GCA_036984245.1	short_reads	22349	2501004892	13252734	51273942	15403443	35951	2466601074	384335	3068492	504563	Y	Y	Y	13359	0.9429	0.9073
Myotis_daubentonii	Mammal	VGP	NA	long_reads	122	2127824474	102234773	234112155	130352321	1221	2127604674	3062752	11998348	3651406	Y	N	N	14540	0.9377	0.8993
Myotis_mystacinus	Mammal	VGP	NA	long_reads	526	2081199042	99827109	232649590	125724943	2092	2080885842	2201046	9892288	2828212	Y	N	N	14624	0.9382	0.9
Myotis_nattereri	Mammal	VGP	NA	long_reads	343	2124021592	101144875	231761686	128546206	1963	2123697592	2065327	10765747	2564584	Y	N	N	14525	0.9378	0.8994
Nanger_dama	Mammal	NCBI	GCA_917880005.1	short_reads	1847	2695171530	37125998	108580888	37954803	1847	2695170575	37125998	108580888	37953570	Y	Y	Y	14809	0.9357	0.8982
Neofelis_nebulosa	Mammal	VGP	NA	long_reads	33	2468345093	150204169	243997075	151530211	180	2466981683	54807911	151393616	58936496	Y	N	N	15522	0.9438	0.9094
Nesoenas_mayeri	Bird	VGP	NA	long_reads	143	1183271950	78184682	214152265	97633923	652	1183170150	4840756	18893325	5848016	Y	N	N	6566	0.9227	0.8641
Netta_rufina	Bird	VGP	NA	long_reads	141	1166978622	77261329	206794109	93602817	855	1166835822	3347974	15032000	4054154	Y	N	N	6578	0.923	0.8646
Numenius_arquata	Bird	VGP	NA	long_reads	1819	1348876333	63363742	141981056	66826363	2604	1348719333	2605715	19121832	3825339	Y	N	N	6659	0.9228	0.8642
Numida_meleagris	Bird	NCBI	GCA_014595935.1	long_reads	1127	1049889730	98083000	199086795	100144352	1620	1044494167	14170429	42032043	16154174	Y	Y	Y	6334	0.9231	0.8643
Nyctalus_leisleri	Mammal	VGP	NA	long_reads	1281	2233532335	90881000	222048154	104524945	2943	2233199935	1871731	10019682	2300687	Y	N	N	13903	0.9343	0.8941
Nyctibius_grandis	Bird	VGP	NA	long_reads	190	1256393467	92359233	133763977	78363109	428	1250254399	23231768	94894540	37970169	Y	N	N	6564	0.9227	0.8642
Nycticebus_coucang	Mammal	VGP	NA	long_reads	84	2917154053	135917784	196249132	128565440	262	2913035067	46201862	108466239	49533946	Y	N	N	15931	0.9445	0.9105
Nymphicus_hollandicus	Bird	NCBI	GCA_009823435.2	short_reads	211548	1148932135	30412	215965	37889	280070	1117882751	16066	208048	22951	Y	Y	Y	6143	0.9253	0.8648
Ochotona_princeps	Mammal	VGP	NA	long_reads	5864	2555444530	73962893	172484232	75926838	6296	2555358301	12191025	100297355	19391815	Y	N	N	13926	0.9372	0.897
Octodon_degus	Mammal	NCBI	GCA_000260255.1	short_reads	7134	2995872505	12091372	41204401	14503177	259904	2526244269	19847	433506	26914	Y	Y	Y	13733	0.9342	0.894
Opisthocomus_hoazin	Bird	VGP	NA	long_reads	415	1482459898	80946297	157519659	75065539	683	1482406298	14274197	84052069	19039305	Y	N	N	6515	0.9229	0.8643
Orcinus_orca	Mammal	VGP	NA	long_reads	448	2647351467	114219206	212697510	122049299	571	2647327031	45583382	136725247	58772784	Y	N	N	14948	0.9419	0.907
Ornithorhynchus_anatinus	Mammal	VGP	NA	long_reads	815	1844124067	15507959	68365665	18924319	815	1844124067	11224	68365665	18924319	Y	N	N	8149	0.9222	0.8675
Oryctolagus_cuniculus	Mammal	VGP	NA	long_reads	222	2804674863	144279705	238208258	143354166	2498	2804219663	2030165	8600074	2323411	Y	Y	Y	14943	0.9413	0.9041
Ovis_canadensis	Mammal	NCBI	GCA_004026945.1	short_reads	1048136	2863658823	69397	661169	90667	1057548	2862717623	55973	661169	72233	Y	Y	Y	14425	0.9391	0.9008
Oxyura_jamaicensis	Bird	NCBI	GCA_011077185.1	short_reads	9590	1147601678	96268492	204625131	95074301	22639	1116289865	179110	1925079	247830	Y	Y	Y	6527	0.9239	0.8652
Pan_paniscus	Mammal	VGP	NA	long_reads	30	3244888708	147028407	227705052	148058880	36	3239853708	147028407	227705052	147608204	Y	N	N	15055	0.992	0.9884
Pan_troglodytes	Mammal	NCBI	GCA_028858775.2	long_reads	25	3177739762	146288486	231299448	146132230	30	3172739762	146288486	231299448	145701641	Y	Y	Y	14895	0.9436	0.909
Panthera_leo	Mammal	NCBI	GCA_018350215.1	long_reads	53	2297552363	147402474	238914584	150254452	108	2297542863	77781637	167055933	81324803	Y	Y	Y	15540	0.9408	0.9061
Panthera_onca	Mammal	NCBI	GCA_028533385.1	short_reads	410583	2498323642	132627732	226183006	127051084	466945	2481701483	51083	460953	64847	Y	Y	Y	15324	0.9438	0.9093
Panthera_pardus	Mammal	NCBI	GCA_024362865.1	long_reads	389	2437106822	158060271	239387056	156648088	675	2436969284	25050590	102772569	37115225	Y	Y	Y	15163	0.9437	0.9093
Panthera_tigris	Mammal	NCBI	GCA_024034525.1	short_reads	1202	2407461690	145225440	234482689	142990810	15373	2391402502	327402	3089527	446014	Y	Y	Y	19435	0.9418	0.9072
Panthera_uncia	Mammal	NCBI	GCA_028646445.1	short_reads	108642	2407715237	141103905	230281076	137832212	159239	2394412574	65051	562350	82125	Y	Y	Y	19371	0.9921	0.9885
Papio_hamadryas	Mammal	NCBI	GCA_023781915.1	long_reads	3047	3054335410	24989958	125902702	34765209	3047	3054335410	24989958	125902702	34765209	Y	Y	Y	18547	0.9735	0.9602
Passer_domesticus	Bird	VGP	NA	long_reads	333	1308880692	83066519	161085800	78144649	535	1308840292	20590000	85645488	27701036	Y	N	N	6406	0.9225	0.8635
Passerculus_sandwichensis	Bird	VGP	NA	long_reads	109	1270923488	64395891	157118810	67699729	344	1268110935	20671317	67550038	24829136	Y	N	N	6357	0.9226	0.8637
Patagioenas_fasciata	Bird	VGP	NA	long_reads	528	1196602587	70091812	214986303	92273484	657	1186642994	18570703	47345240	19613591	Y	N	N	6057	0.9227	0.8642
Pavo_cristatus	Bird	NCBI	GCA_021513735.1	long_reads	726	1046718240	11421185	38857732	13759993	1198	1043648945	6188159	23772621	7559520	Y	Y	Y	6389	0.923	0.8642
Pelecanus_crispus	Bird	VGP	NA	long_reads	310	1314568463	86807213	227928177	108537570	700	1314490463	9666746	48701803	13399938	N	N	N	6690	0.9231	0.865
Petaurus_breviceps	Mammal	NCBI	GCA_028583685.1	short_reads	1895	3464704272	28187009	109603135	37200525	41280	3399838177	156238	1323610	204873	Y	Y	N	10027	0.9252	0.8725
Phacochoerus_africanus	Mammal	NCBI	GCA_016906955.1	long_reads	195	2435099834	141887063	289112014	170466939	474	2425592822	18259167	58584828	22370191	Y	Y	Y	15270	0.9417	0.9057
Phaethornis_superciliosus	Bird	VGP	NA	long_reads	65	1020009783	72671965	196608326	90006273	203	1016199596	35194150	123323939	48539815	Y	N	N	6282	0.9233	0.8647
Phalacrocorax_carbo	Bird	VGP	NA	long_reads	351	1283643005	84621172	218912229	99707883	844	1283544405	4631399	17734608	5646725	N	N	N	6687	0.9232	0.8649
Phascolarctos_cinereus	Mammal	NCBI	GCA_003287225.2	short_reads	1246	3192631935	428240489	730425699	435983113	1914	3192565135	11399805	40558015	13575805	Y	Y	N	10200	0.925	0.8725
Phoca_vitulina	Mammal	NCBI	GCA_004348235.1	short_reads	5542	2363587482	41024070	111698489	45613683	15786	2342187939	427842	5620935	555914	Y	Y	Y	15466	0.9435	0.9091
Phocoena_phocoena	Mammal	VGP	NA	long_reads	440	2512729496	110192646	187254698	114469828	1406	2512536296	3726689	13511482	4420654	Y	Y	Y	14910	0.9418	0.9068
Phocoena_sinus	Mammal	VGP	NA	long_reads	64	2371524154	115469292	185845356	121133246	236	2363478973	23960200	89814275	29054962	Y	N	N	14888	0.9415	0.9064
Phoenicopterus_ruber	Bird	VGP	NA	long_reads	90	1246226932	85472901	220917696	101979055	337	1237625245	17760529	74725932	20678753	N	N	N	6624	0.9228	0.8646
Phyllostomus_discolor	Mammal	VGP	NA	long_reads	141	2117764065	110241909	210685461	132232619	876	2094798760	7370256	24911458	8812389	Y	Y	Y	14460	0.938	0.8995
Pipistrellus_pipistrellus	Mammal	VGP	NA	long_reads	323	1763439233	94929986	203623556	112908310	1866	1762969903	4446752	27664949	5985603	Y	N	N	13085	0.9341	0.8936
Pipistrellus_pygmaeus	Mammal	VGP	NA	long_reads	243	1895125685	89507134	212679785	114563616	403	1895093685	54047000	101953362	49943023	Y	N	N	13930	0.9346	0.8943
Pithecia_pithecia	Mammal	NCBI	GCA_028551515.1	short_reads	1322362	3051940974	103980617	176542185	89322664	1370483	3033438588	53327	527185	71652	Y	Y	Y	17406	0.9589	0.9377
Pitta_sordida	Bird	NCBI	GCA_013390025.1	short_reads	51629	1088830872	176673	2494191	322559	99546	1067547099	43633	669795	71119	Y	Y	Y	6145	0.9244	0.8639
Plecotus_auritus	Mammal	VGP	NA	long_reads	65	2163221563	186501726	248793850	180702019	1302	2162974122	2948753	14172224	3591312	Y	N	N	14736	0.9386	0.9006
Pluvialis_apricaria	Bird	VGP	NA	long_reads	106	1247746888	87527607	222690203	105988550	371	1235452190	15203797	79609756	21184062	Y	N	N	6607	0.9232	0.8649
Podargus_strigoides	Bird	VGP	NA	long_reads	1038	1271141449	58393285	177501524	69197747	1209	1268974587	14683603	79645112	21535086	Y	Y	Y	6584	0.9227	0.8639
Poecile_atricapillus	Bird	VGP	NA	long_reads	306	1251116877	107919339	181565373	95368105	687	1250158225	8616946	34538472	10950324	Y	N	N	6464	0.9226	0.8635
Pogoniulus_pusillus	Bird	VGP	NA	long_reads	252	1272338968	33994490	117909544	39841620	555	1266326274	16792259	47589575	18244272	N	N	N	6254	0.9231	0.8639
Polihierax_semitorquatus	Bird	NCBI	GCA_032274285.1	short_reads	110367	1262242577	11356275	44617647	13812441	755597	749988890	1061	57214	1354	Y	Y	Y	2079	0.9088	0.85
Pongo_abelii	Mammal	VGP	NA	long_reads	29	3259853530	146197178	233795519	148699323	40	3251792274	146197178	233652841	147232459	Y	N	N	19168	0.984	0.9761
Pongo_pygmaeus	Mammal	VGP	NA	long_reads	25	3220935163	143261986	230807400	147085829	33	3212935163	140592248	230807400	145969954	Y	N	N	19141	0.9841	0.9762
Procavia_capensis	Mammal	NCBI	GCA_004026925.3	short_reads	825181	3705616399	135437473	215935165	128464667	1044347	3683641673	38095	790501	54783	Y	Y	Y	14056	0.9355	0.8951
Procyon_lotor	Mammal	NCBI	GCA_028646535.1	short_reads	819431	2525713215	114539748	183507829	95126484	877191	2505091522	34230	409511	45645	Y	Y	Y	14328	0.9389	0.9033
Pterocles_gutturalis	Bird	VGP	NA	long_reads	88	1127398289	43262132	132921182	60406625	327	1123094769	12131577	23756606	10812458	Y	N	N	6409	0.922	0.8635
Puma_concolor	Mammal	NCBI	GCA_028749965.3	long_reads	207	2368682789	149508014	242393222	150368035	291	2368673689	65828543	146946459	65409357	Y	Y	Y	15005	0.9439	0.9095
Ramphastos_swainsonii	Bird	NCBI	GCA_040967055.1	short_reads	67972	1257336102	35197318	83705757	35100965	207730	1126416120	11426	253540	20740	Y	Y	Y	5810	0.9204	0.8613
Rangifer_tarandus	Mammal	NCBI	GCA_951394145.1	short_reads	1291	2829814183	64924600	119777301	66773695	1497	2829786122	25533000	66456116	26470501	Y	Y	Y	14545	0.9397	0.9022
Rattus_norvegicus	Mammal	VGP	NA	long_reads	175	2647899415	135012528	260522016	147888991	731	2626564629	29656002	89387437	34992574	Y	Y	Y	13768	0.9358	0.8941
Rhea_americana	Bird	NCBI	GCA_003343005.1	short_reads	2162	1160836514	3949999	21551348	5498024	27033	1146684111	97052	713695	123717	Y	Y	Y	6602	0.9243	0.8651
Rhea_pennata	Bird	VGP	NA	long_reads	179	1269000025	82467789	216936262	95574427	281	1267548690	22578123	86083197	28236746	Y	N	N	6779	0.9233	0.8648
Rhinolophus_ferrumequinum	Mammal	VGP	NA	long_reads	134	2075768562	88025743	124933378	80523733	279	2068222594	33090804	97569473	34431726	Y	N	N	15228	0.9411	0.9045
Rhinolophus_hipposideros	Mammal	VGP	NA	long_reads	723	2171328640	88364482	127722468	81458101	2350	2171003240	2014157	12290712	2440158	Y	N	N	15096	0.9405	0.9034
Rhynchocyon_petersi	Mammal	VGP	NA	long_reads	468	5620354054	521973465	866991485	535919668	1238	5620200223	13617243	67838716	18063519	Y	N	N	13966	0.9371	0.8966
Rhynchonycteris_naso	Mammal	VGP	NA	long_reads	40	2455049845	286991050	372384904	255391072	108	2455039245	86271459	209121287	99863084	Y	N	N	14420	0.938	0.8994
Rhynochetos_jubatus	Bird	VGP	NA	long_reads	148	1331454348	63592491	148633065	69660930	418	1330929497	10639804	34068862	13458743	Y	N	N	6541	0.9231	0.8646
Rousettus_aegyptiacus	Mammal	NCBI	GCA_015472805.1	short_reads	4947	1898981941	37187087	144678855	43768734	41389	1887813835	161570	1383201	223811	Y	Y	Y	14865	0.9396	0.903
Saguinus_imperator	Mammal	NCBI	GCA_963574955.1	short_reads	217296	2741745748	27072	302516	34966	217461	2741378895	27063	302516	34958	Y	Y	Y	17027	0.9552	0.9312
Saguinus_oedipus	Mammal	NCBI	GCA_031835075.1	long_reads	440	3240197989	148490209	225892097	140647682	459	3240137335	106318939	173400306	101670174	Y	Y	Y	17851	0.9621	0.9408
Saimiri_boliviensis	Mammal	NCBI	GCA_016699345.2	long_reads	1712	2650925067	87238321	151810504	83376044	2621	2639189293	5508766	26334061	6871033	Y	Y	Y	17818	0.9623	0.9413
Saimiri_sciureus	Mammal	NCBI	GCA_963573345.1	short_reads	182793	2584609027	28615	296391	37296	182798	2584593550	28615	296391	37296	N	Y	N	16874	0.9551	0.9309
Sarcoramphus_papa	Bird	VGP	NA	long_reads	124	1543970016	81516725	234816392	104589976	278	1543939216	40899883	233235662	67103896	Y	N	N	6749	0.9231	0.8648
Sciurus_carolinensis	Mammal	VGP	NA	long_reads	752	2815397268	148229995	208993527	134092202	2576	2814792737	13975867	70386473	19131273	Y	N	N	15541	0.9442	0.9099
Sciurus_vulgaris	Mammal	VGP	NA	long_reads	638	2878591032	153872958	213194295	141947771	1737	2715232664	19312378	83540938	25073359	Y	N	N	15582	0.9442	0.9097
Scopus_umbretta	Bird	NCBI	GCA_013400535.1	short_reads	239406	1091975655	32357	426357	47958	315791	1076525499	17092	203291	23225	Y	Y	Y	5893	0.9267	0.8659
Spheniscus_demersus	Bird	NCBI	GCA_010077935.1	short_reads	15338	1275043525	15386364	47994516	18456886	32305	1220379732	109918	1134979	140775	Y	Y	Y	6532	0.9266	0.8673
Spheniscus_humboldti	Bird	VGP	NA	long_reads	136	1358357718	89079306	231542106	109364788	375	1357302839	14050442	57147220	17585383	Y	Y	Y	6627	0.9233	0.8651
Stenella_coeruleoalba	Mammal	VGP	NA	long_reads	638	2691423227	105253534	190167893	110061442	1631	2691224796	3590204	13388302	4086065	Y	N	N	14901	0.942	0.9072
Sterna_hirundo	Bird	VGP	NA	long_reads	122	1229953488	85487239	220148669	109244924	299	1219589242	26163153	88549711	34089168	Y	N	N	6643	0.9232	0.865
Streptopelia_decaocto	Bird	VGP	NA	long_reads	2451	1290957608	78754139	213210830	92120924	3147	1290818408	2425281	16122701	3464116	Y	N	N	6547	0.9228	0.8642
Streptopelia_turtur	Bird	VGP	NA	long_reads	357	1178928410	80150727	221441380	101699351	1169	1175053062	4651509	18346939	5720379	Y	N	N	6204	0.9229	0.8642
Strix_aluco	Bird	VGP	NA	long_reads	200	1411272693	89389700	173077747	83327581	459	1406960326	14354776	44761009	16102069	Y	N	N	6599	0.9234	0.8652
Suncus_etruscus	Mammal	VGP	NA	long_reads	148	2471683639	131952995	208244741	130872589	1139	2461039790	5065272	28387302	7458737	Y	N	N	12395	0.9305	0.8862
Suricata_suricatta	Mammal	NCBI	GCA_006229205.1	short_reads	63791	2353578744	141453419	194221078	136569897	128927	2346928253	75409	660974	98072	Y	Y	Y	14510	0.9396	0.9033
Sus_scrofa	Mammal	NCBI	GCA_041729645.1	long_reads	1365	2541063731	138919861	276080561	142200957	1534	2540911521	27385863	138542205	39402465	Y	Y	Y	15280	0.9416	0.9057
Sylvia_atricapilla	Bird	VGP	NA	long_reads	189	1066786587	72978054	153194430	75285539	562	1054861765	9919870	47461151	11546145	Y	N	N	6246	0.9223	0.8632
Sylvia_borin	Bird	VGP	NA	long_reads	176	1045652180	72750092	153146699	75868692	307	1043816720	31914676	93783096	38019546	Y	N	N	6339	0.9226	0.8634
Symphalangus_syndactylus	Mammal	VGP	NA	long_reads	26	3262887708	146713733	167654734	135679648	27	3261887708	146713733	167654734	135618329	Y	N	N	18754	0.9816	0.9725
Tachyglossus_aculeatus	Mammal	VGP	NA	long_reads	309	2213004314	66300460	176423766	84273038	796	2182187158	20226917	83661546	23397664	Y	N	N	8060	0.9213	0.8662
Taeniopygia_guttata	Bird	VGP	NA	long_reads	41	1141148522	4246341	152518735	72089520	47	1140832900	65033001	152518735	67244336	Y	Y	Y	6422	0.9225	0.8635
Talpa_europaea	Mammal	VGP	NA	long_reads	464	2061000977	136888642	158759103	124547777	1520	2060789777	3421604	17531302	4172909	Y	N	N	14490	0.9399	0.9026
Tamandua_tetradactyla	Mammal	VGP	NA	long_reads	201	3205741135	174634624	234425570	144321420	1093	3187844053	10773485	57853848	14734644	Y	N	N	14771	0.9385	0.9001
Tauraco_erythrolophus	Bird	VGP	NA	long_reads	146	1254690045	85562082	136888462	73258674	423	1225871651	14193627	79488503	20559334	Y	Y	Y	6483	0.9229	0.8646
Tetrao_urogallus	Bird	VGP	NA	long_reads	318	1013184029	71401156	193917226	83681863	1291	1012989429	1909808	10141983	2456957	Y	N	N	6327	0.9233	0.8645
Theristicus_caerulescens	Bird	VGP	NA	long_reads	87	1203353649	101368359	168284945	98396084	190	1201085455	37098842	106660216	43805335	Y	N	N	6683	0.9232	0.8649
Thomomys_bottae	Mammal	VGP	NA	long_reads	626	2018694412	64418693	106217240	61218928	1401	2018539587	5921125	26541333	7371960	Y	N	N	13639	0.9364	0.8958
Tragelaphus_strepsiceros	Mammal	NCBI	GCA_006410795.1	short_reads	320432	2867754166	511483	3593678	623034	433636	2777246694	35186	337232	44654	Y	Y	Y	14075	0.9352	0.8968
Trichoglossus_haematodus	Bird	NCBI	GCA_032361345.1	short_reads	875900	1268069389	41917	634774	71708	876784	1268015381	41577	634774	70841	Y	Y	Y	6126	0.9246	0.8644
Trichosurus_vulpecula	Mammal	VGP	NA	long_reads	211	3359330516	442560073	568656204	388200366	1984	3340634350	4331293	35916348	6089499	Y	N	N	10177	0.9256	0.8735
Trogon_surrucura	Bird	VGP	NA	long_reads	181	1165727389	82617956	222214447	93690302	426	1155456738	16297922	44073144	18943656	Y	N	N	6574	0.9228	0.8642
Tympanuchus_cupido	Bird	NCBI	GCA_001870855.1	short_reads	12186	983776544	12138678	54145758	16412845	42680	979755797	74827	808450	99090	Y	Y	Y	6275	0.9233	0.8642
Urocitellus_parryii	Mammal	VGP	NA	long_reads	2529	2935776410	184159334	284260672	161355705	3223	2935648510	23164455	87266425	29147880	Y	N	N	15241	0.9443	0.9091
Ursus_maritimus	Mammal	NCBI	GCA_017311325.1	long_reads	3900	2330485043	72237886	125271463	71731632	10076	2321257953	1114023	8902894	1369706	Y	Y	Y	15598	0.9435	0.9089
Varecia_variegata	Mammal	NCBI	GCA_028533085.1	short_reads	984208	2424021081	128811464	209009727	105397286	1029840	2406141129	40155	523926	55521	Y	Y	Y	15641	0.9444	0.913
Vespertilio_murinus	Mammal	VGP	NA	long_reads	178	1925577803	186292382	219009580	144782492	1158	1925381803	3319810	15400909	3992160	Y	N	N	13784	0.9331	0.8927
Vidua_chalybeata	Bird	VGP	NA	long_reads	178	1080457469	72553174	153566144	72893198	636	1080291938	15819291	95478434	21529198	Y	N	N	6433	0.9224	0.8633
Vulpes_vulpes	Mammal	VGP	NA	long_reads	461	2411727275	139235879	200869998	141597925	2306	2411358275	2040520	10967384	2429818	Y	N	N	15208	0.9429	0.908
Zalophus_californianus	Mammal	VGP	NA	long_reads	42	2408641788	146931682	216115662	148486373	159	2391298820	60554208	113433973	61416366	Y	Y	Y	15468	0.9427	0.9082

## Sheet: S2
Table S2 | List of reviewed human protein-coding genes from UniProt used in this study
Entry	Entry Name	Protein description	Gene Names	Length
A0A087X1C5	CP2D7_HUMAN	Putative cytochrome P450 2D7 (EC 1.14.14.1)	CYP2D7	515
A0A0B4J2F0	PIOS1_HUMAN	Protein PIGBOS1 (PIGB opposite strand protein 1)	PIGBOS1	54
A0A0C5B5G6	MOTSC_HUMAN	Mitochondrial-derived peptide MOTS-c (Mitochondrial open reading frame of the 12S rRNA-c)	MT-RNR1	16
A0A0K2S4Q6	CD3CH_HUMAN	Protein CD300H (CD300 antigen-like family member H)	CD300H	201
A0A0U1RRE5	NBDY_HUMAN	Negative regulator of P-body association (P-body dissociating protein) (Protein NoBody)	NBDY LINC01420	68
A0A1B0GTW7	CIROP_HUMAN	Ciliated left-right organizer metallopeptidase (EC 3.4.24.-) (Leishmanolysin-like peptidase 2)	CIROP LMLN2	788
A0AV02	S12A8_HUMAN	Solute carrier family 12 member 8 (Cation-chloride cotransporter 9)	SLC12A8 CCC9	714
A0AV96	RBM47_HUMAN	RNA-binding protein 47 (RNA-binding motif protein 47)	RBM47	593
A0AVF1	IFT56_HUMAN	Intraflagellar transport protein 56 (Tetratricopeptide repeat protein 26) (TPR repeat protein 26)	IFT56 TTC26	554
A0AVI4	TM129_HUMAN	E3 ubiquitin-protein ligase TM129 (EC 2.3.2.27) (RING-type E3 ubiquitin transferase TM129)	TMEM129	362
A0AVK6	E2F8_HUMAN	Transcription factor E2F8 (E2F-8)	E2F8	867
A0AVT1	UBA6_HUMAN	Ubiquitin-like modifier-activating enzyme 6 (Ubiquitin-activating enzyme 6) (EC 6.2.1.45) (Monocyte protein 4) (MOP-4) (Ubiquitin-activating enzyme E1-like protein 2) (E1-L2)	UBA6 MOP4 UBE1L2	1052
A0FGR8	ESYT2_HUMAN	Extended synaptotagmin-2 (E-Syt2) (Chr2Syt)	ESYT2 FAM62B KIAA1228	921
A0FGR9	ESYT3_HUMAN	Extended synaptotagmin-3 (E-Syt3) (Chr3Syt)	ESYT3 FAM62C	886
A0JLT2	MED19_HUMAN	Mediator of RNA polymerase II transcription subunit 19 (Lung cancer metastasis-related protein 1) (Mediator complex subunit 19)	MED19 LCMR1	244
A0JNW5	BLT3B_HUMAN	Bridge-like lipid transfer protein family member 3B (Syntaxin-6 Habc-interacting protein of 164 kDa) (UHRF1-binding protein 1-like)	BLTP3B KIAA0701 SHIP164 UHRF1BP1L	1464
A0JP26	POTB3_HUMAN	POTE ankyrin domain family member B3	POTEB3	581
A0M8Q6	IGLC7_HUMAN	Immunoglobulin lambda constant 7 (Ig lambda-7 chain C region)	IGLC7	106
A0MZ66	SHOT1_HUMAN	Shootin-1 (Shootin1)	SHTN1 KIAA1598	631
A0PJK1	SC5AA_HUMAN	Sodium/mannose cotransporter SLC5A10 (Sodium/glucose cotransporter 5) (Na(+)/glucose cotransporter 5) (Solute carrier family 5 member 10)	SLC5A10 SGLT5	596
A0PJY2	FEZF1_HUMAN	Fez family zinc finger protein 1 (Zinc finger protein 312B)	FEZF1 FEZ ZNF312B	475
A0PK00	T120B_HUMAN	Transmembrane protein 120B	TMEM120B	339
A0PK11	CLRN2_HUMAN	Clarin-2	CLRN2	232
A1A4S6	RHG10_HUMAN	Rho GTPase-activating protein 10 (GTPase regulator associated with focal adhesion kinase 2) (GRAF2) (Graf-related protein 2) (Rho-type GTPase-activating protein 10)	ARHGAP10 GRAF2	786
A1A4Y4	IRGM_HUMAN	Immunity-related GTPase family M protein (EC 3.6.5.-) (Immunity-related GTPase family M protein 1) (Interferon-inducible protein 1) (LPS-stimulated RAW 264.7 macrophage protein 47 homolog) (LRG-47)	IRGM IFI1 IRGM1 LRG47	181
A1A519	F170A_HUMAN	Protein FAM170A (Zinc finger domain-containing protein) (Zinc finger protein ZNFD)	FAM170A ZNFD	330
A1A5B4	ANO9_HUMAN	Anoctamin-9 (Transmembrane protein 16J) (Tumor protein p53-inducible protein 5) (p53-induced gene 5 protein)	ANO9 PIG5 TMEM16J TP53I5	782
A1A5C7	S22AN_HUMAN	Solute carrier family 22 member 23	SLC22A23 C6orf85	686
A1E959	ODAM_HUMAN	Odontogenic ameloblast-associated protein (Apin)	ODAM APIN	279
A1KXE4	F168B_HUMAN	Myelin-associated neurite-outgrowth inhibitor (Mani) (p20)	FAM168B KIAA0280L MANI	195
A1KZ92	PXDNL_HUMAN	Probable oxidoreductase PXDNL (EC 1.-.-.-) (Cardiac peroxidase) (Inactive peroxidasin-like protein) (Polysomal ribonuclease 1) (PRM1) (Vascular peroxidase 2)	PXDNL VPO2	1463
A1L0T0	HACL2_HUMAN	2-hydroxyacyl-CoA lyase 2 (EC 4.1.2.-) (Acetolactate synthase-like protein) (IlvB-like protein)	ILVBL AHAS HACL2	632
A1L167	U2QL1_HUMAN	Ubiquitin-conjugating enzyme E2Q-like protein 1 (EC 2.3.2.23) (E2Q-like ubiquitin-conjugating enzyme 1)	UBE2QL1	161
A1L190	SYCE3_HUMAN	Synaptonemal complex central element protein 3 (Testis highly expressed gene 2 protein) (THEG-2)	SYCE3 C22orf41 THEG2	88
A1L390	PKHG3_HUMAN	Pleckstrin homology domain-containing family G member 3 (PH domain-containing family G member 3)	PLEKHG3 KIAA0599	1219
A1L3X0	ELOV7_HUMAN	Very long chain fatty acid elongase 7 (EC 2.3.1.199) (3-keto acyl-CoA synthase ELOVL7) (ELOVL fatty acid elongase 7) (ELOVL FA elongase 7) (Elongation of very long chain fatty acids protein 7) (Very long chain 3-ketoacyl-CoA synthase 7) (Very long chain 3-oxoacyl-CoA synthase 7)	ELOVL7	281
A1L4H1	SRCRL_HUMAN	Soluble scavenger receptor cysteine-rich domain-containing protein SSC5D (Soluble scavenger protein with 5 SRCR domains) (SSc5D)	SSC5D	1573
A1L4K1	FSD2_HUMAN	Fibronectin type III and SPRY domain-containing protein 2 (SPRY domain-containing protein 1)	FSD2 SPRYD1	749
A1X283	SPD2B_HUMAN	SH3 and PX domain-containing protein 2B (Adapter protein HOFI) (Factor for adipocyte differentiation 49) (Tyrosine kinase substrate with four SH3 domains)	SH3PXD2B FAD49 KIAA1295 TKS4	911
A1XBS5	CBAR1_HUMAN	CBY1-interacting BAR domain-containing protein 1	CIBAR1 FAM92A FAM92A1	289
A1Z1Q3	MACD2_HUMAN	ADP-ribose glycohydrolase MACROD2 (MACRO domain-containing protein 2) (O-acetyl-ADP-ribose deacetylase MACROD2) (EC 3.5.1.-) ([Protein ADP-ribosylaspartate] hydrolase MACROD2) (EC 3.2.2.-) ([Protein ADP-ribosylglutamate] hydrolase MACROD2) (EC 3.2.2.-)	MACROD2 C20orf133	425
A2A288	ZC12D_HUMAN	Probable ribonuclease ZC3H12D (EC 3.1.-.-) (MCP-induced protein 4) (Transformed follicular lymphoma) (Zinc finger CCCH domain-containing protein 12D) (p34)	ZC3H12D C6orf95 MCPIP4 TFL	527
A2A2Y4	FRMD3_HUMAN	FERM domain-containing protein 3 (Band 4.1-like protein 4O) (Ovary type protein 4.1) (4.1O)	FRMD3 EPB41L4O	597
A2IDD5	CCD78_HUMAN	Coiled-coil domain-containing protein 78 (hsCCDC78)	CCDC78 C16orf25 JFP10	438
A2PYH4	HFM1_HUMAN	Probable ATP-dependent DNA helicase HFM1 (EC 3.6.4.12) (SEC63 domain-containing protein 1)	HFM1 SEC3D1	1435
A2RRP1	NBAS_HUMAN	NBAS subunit of NRZ tethering complex (Neuroblastoma-amplified gene protein) (Neuroblastoma-amplified sequence)	NBAS NAG	2371
A2RTX5	SYTC2_HUMAN	Threonine--tRNA ligase 2, cytoplasmic (EC 6.1.1.3) (Threonyl-tRNA synthetase) (ThrRS) (Threonyl-tRNA synthetase protein 3)	TARS3 TARSL2	802
A2RU14	TM218_HUMAN	Transmembrane protein 218	TMEM218	115
A2RU30	TESP1_HUMAN	Protein TESPA1 (Thymocyte-expressed positive selection-associated protein 1)	TESPA1 KIAA0748 HSPC257	521
A2RU49	HYKK_HUMAN	Hydroxylysine kinase (5-hydroxy-L-lysine kinase) (EC 2.7.1.81) (Aminoglycoside phosphotransferase domain-containing protein 1)	HYKK AGPHD1	373
A2RUB1	MEIOC_HUMAN	Meiosis-specific coiled-coil domain-containing protein MEIOC (Meiosis-specific with coiled-coil domain protein)	MEIOC C17orf104	952
A2RUB6	CCD66_HUMAN	Coiled-coil domain-containing protein 66	CCDC66	948
A2RUC4	TYW5_HUMAN	tRNA wybutosine-synthesizing protein 5 (hTYW5) (tRNA yW-synthesizing protein 5) (EC 1.14.11.42) (tRNA(Phe) (7-(3-amino-3-carboxypropyl)wyosine(37)-C(2))-hydroxylase)	TYW5 C2orf60	315
A2RUH7	MBPHL_HUMAN	Myosin-binding protein H-like	MYBPHL	354
A2VDJ0	T131L_HUMAN	Transmembrane protein 131-like	TMEM131L KIAA0922	1609
A2VEC9	SSPO_HUMAN	SCO-spondin (SCO-spondin pseudogene)	SSPOP KIAA2036 SSPO	5150
A3KMH1	VWA8_HUMAN	von Willebrand factor A domain-containing protein 8 (PEX7-binding protein 2) (P7BP2)	VWA8 KIAA0564	1905
A4D0S4	LAMB4_HUMAN	Laminin subunit beta-4 (Laminin beta-1-related protein)	LAMB4	1761
A4D126	ISPD_HUMAN	D-ribitol-5-phosphate cytidylyltransferase (EC 2.7.7.40) (2-C-methyl-D-erythritol 4-phosphate cytidylyltransferase-like protein) (Isoprenoid synthase domain-containing protein) (hISPD)	CRPPA ISPD	451
A4D161	F221A_HUMAN	Protein FAM221A	FAM221A C7orf46	298
A4D1B5	GSAP_HUMAN	Gamma-secretase-activating protein (GSAP) (Protein pigeon homolog) [Cleaved into: Gamma-secretase-activating protein 16 kDa C-terminal form (GSAP-16K)]	GSAP PION	854
A4D1E9	GTPBA_HUMAN	GTP-binding protein 10 (Protein obg homolog 2) (ObgH2)	GTPBP10 OBGH2 UG0751c10	387
A4D1P6	WDR91_HUMAN	WD repeat-containing protein 91	WDR91 HSPC049	747
A4D1T9	PRS37_HUMAN	Probable inactive serine protease 37 (Probable inactive trypsin-X2)	PRSS37 TRYX2	235
A4D256	CC14C_HUMAN	Dual specificity protein phosphatase CDC14C (EC 3.1.3.16) (EC 3.1.3.48) (CDC14 cell division cycle 14 homolog C)	CDC14C CDC14B2 CDC14Bretro	447
A4D2B0	MBLC1_HUMAN	Metallo-beta-lactamase domain-containing protein 1 (EC 3.1.27.-) (Endoribonuclease MBLAC1)	MBLAC1	266
A4D2B8	PM2P1_HUMAN	Putative postmeiotic segregation increased 2-like protein 1 (PMS2-related protein 2) (Postmeiotic segregation increased 2-like protein 13) (Postmeiotic segregation increased 2-like protein 6) (Postmeiotic segregation increased 2-like protein 8) (Postmeiotic segregation increased protein 3) (hPMS3) (Postmeiotic segregation increased protein 8) (Putative postmeiotic segregation increased 2 pseudoge…	PMS2P1 PMS2L1 PMS2L13 PMS2L6 PMS2L8 PMS3 PMS8 PMSR2	440
A4GXA9	EME2_HUMAN	Probable crossover junction endonuclease EME2 (EC 3.1.22.-)	EME2	379
A4UGR9	XIRP2_HUMAN	Xin actin-binding repeat-containing protein 2 (Beta-xin) (Cardiomyopathy-associated protein 3) (Xeplin)	XIRP2 CMYA3	3374
A5A3E0	POTEF_HUMAN	POTE ankyrin domain family member F (ANKRD26-like family C member 1B) (Chimeric POTE-actin protein)	POTEF A26C1B	1075
A5D8T8	CL18A_HUMAN	C-type lectin domain family 18 member A (Mannose receptor-like protein 2)	CLEC18A MRLP2	446
A5D8V6	VP37C_HUMAN	Vacuolar protein sorting-associated protein 37C (hVps37C) (ESCRT-I complex subunit VPS37C)	VPS37C PML39	355
A5D8V7	ODAD3_HUMAN	Outer dynein arm-docking complex subunit 3 (Coiled-coil domain-containing protein 151)	ODAD3 CCDC151	595
A5D8W1	CFA69_HUMAN	Cilia- and flagella-associated protein 69	CFAP69 C7orf63	941
A5LHX3	PSB11_HUMAN	Proteasome subunit beta type-11 (EC 3.4.25.1) (Proteasome subunit beta-5t)	PSMB11	300
A5PKW4	PSD1_HUMAN	PH and SEC7 domain-containing protein 1 (Exchange factor for ADP-ribosylation factor guanine nucleotide factor 6) (Exchange factor for ARF6) (Exchange factor for ARF6 A) (Pleckstrin homology and SEC7 domain-containing protein 1)	PSD EFA6 EFA6A KIAA2011 PSD1 TYL	1024
A5PLL7	PDES1_HUMAN	Plasmanylethanolamine desaturase 1 (EC 1.14.19.77) (Transmembrane protein 189)	PEDS1 KUA PDES TMEM189	270
A5X5Y0	5HT3E_HUMAN	5-hydroxytryptamine receptor 3E (5-HT3-E) (5-HT3E) (Serotonin receptor 3E)	HTR3E	456
A5YKK6	CNOT1_HUMAN	CCR4-NOT transcription complex subunit 1 (CCR4-associated factor 1) (Negative regulator of transcription subunit 1 homolog) (NOT1H) (hNOT1)	CNOT1 CDC39 KIAA1007 NOT1 AD-005	2376
A5YM72	CRNS1_HUMAN	Carnosine synthase 1 (EC 6.3.2.11) (ATP-grasp domain-containing protein 1)	CARNS1 ATPGD1 KIAA1394	827
A6BM72	MEG11_HUMAN	Multiple epidermal growth factor-like domains protein 11 (Multiple EGF-like domains protein 11)	MEGF11 KIAA1781 UNQ1949/PRO4432	1044
A6H8Y1	BDP1_HUMAN	Transcription factor TFIIIB component B'' homolog (Transcription factor IIIB 150) (TFIIIB150) (Transcription factor-like nuclear regulator)	BDP1 KIAA1241 KIAA1689 TFNR	2624
A6H8Z2	F221B_HUMAN	Protein FAM221B	FAM221B C9orf128	402
A6NC98	CC88B_HUMAN	Coiled-coil domain-containing protein 88B (Brain leucine zipper domain-containing protein) (Gipie) (Hook-related protein 3) (HkRP3)	CCDC88B BRLZ	1476
A6NCS4	NKX26_HUMAN	Homeobox protein Nkx-2.6 (Homeobox protein NK-2 homolog F)	NKX2-6 NKX2F	301
A6ND01	JUNO_HUMAN	Sperm-egg fusion protein Juno (Folate receptor 4) (Folate receptor delta) (FR-delta) (IZUMO1 receptor protein JUNO)	IZUMO1R FOLR4 JUNO	250
A6ND36	FA83G_HUMAN	Protein FAM83G (Protein associated with SMAD1)	FAM83G PAWS1	823
A6NDB9	PALM3_HUMAN	Paralemmin-3	PALM3	673
A6NDE4	RBY1B_HUMAN	RNA-binding motif protein, Y chromosome, family 1 member B	RBMY1B	496
A6NDG6	PGP_HUMAN	Glycerol-3-phosphate phosphatase (G3PP) (EC 3.1.3.21) (Aspartate-based ubiquitous Mg(2+)-dependent phosphatase) (AUM) (EC 3.1.3.48) (Phosphoglycolate phosphatase) (PGP)	PGP	321
A6NDV4	TMM8B_HUMAN	Transmembrane protein 8B (Nasopharyngeal carcinoma-associated gene 6 protein) (Protein NAG-5) (Protein NGX6)	TMEM8B C9orf127 NGX6	472
A6NED2	RCCD1_HUMAN	RCC1 domain-containing protein 1	RCCD1	376
A6NEM1	GG6L9_HUMAN	Golgin subfamily A member 6-like protein 9	GOLGA6L9 GOLGA6L20	432
A6NFA1	TIKI2_HUMAN	Metalloprotease TIKI2 (EC 3.4.-.-) (Heart, kidney and adipose-enriched transmembrane protein homolog) (TRAB domain-containing protein 2B)	TRABD2B HKAT TIKI2	517
A6NFQ2	TCAF2_HUMAN	TRPM8 channel-associated factor 2 (TRP channel-associated factor 2)	TCAF2 FAM115C FAM139A	919
A6NFX1	MFS2B_HUMAN	Sphingosine-1-phosphate transporter MFSD2B (Major facilitator superfamily domain-containing protein 2B) (hMfsd2b)	MFSD2B	504
A6NFY7	SDHF1_HUMAN	Succinate dehydrogenase assembly factor 1, mitochondrial (SDH assembly factor 1) (SDHAF1) (LYR motif-containing protein 8)	SDHAF1 LYRM8	115
A6NGG8	PCARE_HUMAN	Photoreceptor cilium actin regulator	PCARE C2orf71	1288
A6NGQ2	OOEP_HUMAN	Oocyte-expressed protein homolog (KH homology domain-containing protein 2) (Oocyte- and embryo-specific protein 19) (hOEP19)	OOEP C6orf156 KHDC2 OEP19	149
A6NGU5	GGT3_HUMAN	Putative glutathione hydrolase 3 proenzyme (EC 3.4.19.13) (Gamma-glutamyltransferase 3) (Putative gamma-glutamyltranspeptidase 3) (GGT 3) (EC 2.3.2.2) [Cleaved into: Putative glutathione hydrolase 3 heavy chain; Putative glutathione hydrolase 3 light chain]	GGT3P GGT3	568
A6NHL2	TBAL3_HUMAN	Tubulin alpha chain-like 3 (EC 3.6.5.-)	TUBAL3	446
A6NHR9	SMHD1_HUMAN	Structural maintenance of chromosomes flexible hinge domain-containing protein 1 (SMC hinge domain-containing protein 1) (EC 3.6.1.-)	SMCHD1 KIAA0650	2005
A6NHX0	CAST2_HUMAN	Cytosolic arginine sensor for mTORC1 subunit 2 (Cellular arginine sensor for mTORC1 protein 2) (GATS-like protein 2)	CASTOR2 GATSL1 GATSL2	329
A6NI15	MSGN1_HUMAN	Mesogenin-1 (Paraxial mesoderm-specific mesogenin1) (pMesogenin1) (pMsgn1)	MSGN1	193
A6NI61	MYMK_HUMAN	Protein myomaker (Myoblast fusion maker) (Transmembrane protein 226) (Transmembrane protein 8C)	MYMK TMEM226 TMEM8C	221
A6NI73	LIRA5_HUMAN	Leukocyte immunoglobulin-like receptor subfamily A member 5 (CD85 antigen-like family member F) (Immunoglobulin-like transcript 11) (ILT-11) (Leukocyte immunoglobulin-like receptor 9) (LIR-9) (CD antigen CD85f)	LILRA5 ILT11 LILRB7 LIR9	299
A6NIH7	U119B_HUMAN	Protein unc-119 homolog B	UNC119B	251
A6NIX2	WTIP_HUMAN	Wilms tumor protein 1-interacting protein (WT1-interacting protein)	WTIP	430
A6NJ46	NKX63_HUMAN	Homeobox protein Nkx-6.3	NKX6-3	265
A6NJ78	MET15_HUMAN	12S rRNA N(4)-cytidine methyltransferase METTL15 (12S rRNA m4C methyltransferase) (EC 2.1.1.-) (Methyltransferase 5 domain-containing protein 1) (Methyltransferase-like protein 15)	METTL15 METT5D1	407
A6NK06	IRG1_HUMAN	Cis-aconitate decarboxylase (CAD) (EC 4.1.1.6) (Aconitate decarboxylase) (Aconitate decarboxylase 1) (Cis-aconitic acid decarboxylase) (Immune-responsive gene 1 protein)	ACOD1 IRG1	481
A6NK58	LIPT2_HUMAN	Octanoyl-[acyl-carrier-protein]:protein N-octanoyltransferase LIPT2, mitochondrial (Lipoate-protein ligase B) (Lipoyl/octanoyl transferase) (Lipoyltransferase 2) (EC 2.3.1.181) (Octanoyl-[acyl-carrier-protein]-protein N-octanoyltransferase)	LIPT2	231
A6NK89	RASFA_HUMAN	Ras association domain-containing protein 10	RASSF10	507
A6NKB5	PCX2_HUMAN	Pecanex-like protein 2 (Pecanex homolog protein 2)	PCNX2 KIAA0435 PCNXL2	2137
A6NMZ7	CO6A6_HUMAN	Collagen alpha-6(VI) chain	COL6A6	2263
A6NNB3	IFM5_HUMAN	Interferon-induced transmembrane protein 5 (Bone-restricted interferon-induced transmembrane protein-like protein) (BRIL) (Dispanin subfamily A member 1) (DSPA1)	IFITM5	132
A6NNM8	TTL13_HUMAN	Tubulin polyglutamylase TTLL13 (EC 6.3.2.-) (Tubulin tyrosine ligase like 13) (Tubulin tyrosine ligase-like family member 13 pseudogene) (Tubulin--tyrosine ligase-like protein 13)	TTLL13 TTLL13P	815
A6NNN8	S38A8_HUMAN	Solute carrier family 38 member 8 (Amino acid transporter SLC38A8)	SLC38A8	435
A6NNY8	UBP27_HUMAN	Ubiquitin carboxyl-terminal hydrolase 27 (EC 3.4.19.12) (Deubiquitinating enzyme 27) (Ubiquitin carboxyl-terminal hydrolase 22-like) (Ubiquitin thioesterase 27) (Ubiquitin-specific-processing protease 27) (X-linked ubiquitin carboxyl-terminal hydrolase 27)	USP27X USP22L USP27	438
A6NNZ2	TBB8B_HUMAN	Tubulin beta 8B	TUBB8B	444
A6PVC2	TTLL8_HUMAN	Protein monoglycylase TTLL8 (EC 6.3.2.-) (Tubulin--tyrosine ligase-like protein 8)	TTLL8	850
A7E2V4	ZSWM8_HUMAN	Zinc finger SWIM domain-containing protein 8	ZSWIM8 KIAA0913	1837
A7E2Y1	MYH7B_HUMAN	Myosin-7B (Antigen MLAA-21) (Myosin cardiac muscle beta chain) (Myosin heavy chain 7B, cardiac muscle beta isoform) (Slow A MYH14)	MYH7B KIAA1512	1983
A7KAX9	RHG32_HUMAN	Rho GTPase-activating protein 32 (Brain-specific Rho GTPase-activating protein) (GAB-associated Cdc42/Rac GTPase-activating protein) (GC-GAP) (GTPase regulator interacting with TrkA) (Rho-type GTPase-activating protein 32) (Rho/Cdc42/Rac GTPase-activating protein RICS) (RhoGAP involved in the beta-catenin-N-cadherin and NMDA receptor signaling) (p200RhoGAP) (p250GAP)	ARHGAP32 GRIT KIAA0712 RICS	2087
A7MCY6	TBKB1_HUMAN	TANK-binding kinase 1-binding protein 1 (TBK1-binding protein 1)	TBKBP1 KIAA0775 SINTBAD	615
A7MD48	SRRM4_HUMAN	Serine/arginine repetitive matrix protein 4 (Medulloblastoma antigen MU-MB-2.76) (Neural-specific serine/arginine repetitive splicing factor of 100 kDa) (Neural-specific SR-related protein of 100 kDa) (nSR100)	SRRM4 KIAA1853	611
A7XYQ1	SOBP_HUMAN	Sine oculis-binding protein homolog (Jackson circler protein 1)	SOBP JXC1	873
A8CG34	P121C_HUMAN	Nuclear envelope pore membrane protein POM 121C (Nuclear pore membrane protein 121-2) (POM121-2) (Pore membrane protein of 121 kDa C)	POM121C	1229
A8K0Z3	WASH1_HUMAN	WASH complex subunit 1 (CXYorf1-like protein on chromosome 9) (Protein FAM39E) (WAS protein family homolog 1)	WASHC1 FAM39E WASH1	465
A8K2U0	A2ML1_HUMAN	Alpha-2-macroglobulin-like protein 1 (C3 and PZP-like alpha-2-macroglobulin domain-containing protein 9)	A2ML1 CPAMD9	1454
A8K4G0	CLM7_HUMAN	CMRF35-like molecule 7 (CLM-7) (CD300 antigen-like family member B) (CMRF35-A2) (Immune receptor expressed on myeloid cells 3) (IREM-3) (Leukocyte mono-Ig-like receptor 5) (Triggering receptor expressed on myeloid cells 5) (TREM-5) (CD antigen CD300b)	CD300LB CD300B CLM7 CMRF35A2 IREM3 LMIR5 TREM5 UNQ2530/PRO6029	201
A8K7I4	CLCA1_HUMAN	Calcium-activated chloride channel regulator 1 (EC 3.4.-.-) (Calcium-activated chloride channel family member 1) (hCLCA1) (Calcium-activated chloride channel protein 1) (CaCC-1) (hCaCC-1)	CLCA1 CACC1	914
A8K830	OCAT2_HUMAN	POU class 2 homeobox associating factor 3 (Cancer susceptibility candidate protein 13) (Colorectal cancer-associated protein 2) (Protein OCA-T2)	POU2AF3 C11orf93 CASC13 COLCA2	251
A8K8P3	SFI1_HUMAN	Protein SFI1 homolog (hSFI1)	SFI1 KIAA0542	1242
A8K8V0	ZN785_HUMAN	Zinc finger protein 785	ZNF785	405
A8MPY1	GBRR3_HUMAN	Gamma-aminobutyric acid receptor subunit rho-3 (GABA(A) receptor subunit rho-3) (GABAAR subunit rho-3) (GABA(C) receptor)	GABRR3	467
A8MQ03	CRTP1_HUMAN	Cysteine-rich tail protein 1	CYSRT1 C9orf169	144
A8MQ27	NEU1B_HUMAN	E3 ubiquitin-protein ligase NEURL1B (EC 2.3.2.27) (Neuralized-2) (NEUR2) (Neuralized-like protein 1B) (Neuralized-like protein 3) (RING-type E3 ubiquitin transferase NEURL1B)	NEURL1B NEURL3	555
A8MT69	CENPX_HUMAN	Centromere protein X (CENP-X) (FANCM-associated histone fold protein 2) (FANCM-interacting histone fold protein 2) (Fanconi anemia-associated polypeptide of 10 kDa) (Retinoic acid-inducible gene D9 protein homolog) (Stimulated by retinoic acid gene 13 protein homolog)	CENPX FAAP10 MHF2 STRA13	81
A8MTA8	CMI2B_HUMAN	Ciliary microtubule inner protein 2B	CIMIP2B FAM166B	275
A8MTJ3	GNAT3_HUMAN	Guanine nucleotide-binding protein G(t) subunit alpha-3 (Gustducin alpha-3 chain)	GNAT3	354
A8MTJ6	FOXI3_HUMAN	Forkhead box protein I3	FOXI3	420
A8MTQ0	NOTO_HUMAN	Homeobox protein notochord	NOTO	251
A8MTZ0	BBIP1_HUMAN	BBSome-interacting protein 1 (BBSome-interacting protein of 10 kDa)	BBIP1 BBIP10 NCRNA00081	92
A8MU46	SMTL1_HUMAN	Smoothelin-like protein 1	SMTNL1	494
A8MUP2	CSKMT_HUMAN	Citrate synthase-lysine N-methyltransferase CSKMT, mitochondrial (CS-KMT) (EC 2.1.1.-) (Methyltransferase-like protein 12, mitochondrial)	CSKMT METTL12	240
A8MV65	VGLL3_HUMAN	Transcription cofactor vestigial-like protein 3 (Vgl-3)	VGLL3	326
A8MVW5	HECA2_HUMAN	HEPACAM family member 2 (Mitotic kinetics regulator)	HEPACAM2 MIKI UNQ305/PRO346	462
A8MW92	P20L1_HUMAN	PHD finger protein 20-like protein 1	PHF20L1 CGI-72	1017
A8MW95	BECN2_HUMAN	Beclin-2 (Beclin-1 autophagy-related pseudogene 1) (Beclin-1-like protein 1)	BECN2 BECN1L1 BECN1P1	431
A8MW99	MEI4_HUMAN	Meiosis-specific protein MEI4	MEI4	385
A8MXD5	GRCR1_HUMAN	Glutaredoxin domain-containing cysteine-rich protein 1	GRXCR1 DFNB25	290
A8MXV4	NUD19_HUMAN	Acyl-coenzyme A diphosphatase NUDT19 (EC 3.6.1.-) (EC 3.6.1.77) (Nucleoside diphosphate-linked moiety X motif 19) (Nudix motif 19)	NUDT19	375
A8MYU2	KCNU1_HUMAN	Potassium channel subfamily U member 1 (Calcium-activated potassium channel subunit alpha-3) (Calcium-activated potassium channel, subfamily M subunit alpha-3) (KCa5) (Slowpoke homolog 3)	KCNU1 KCNMA3 KCNMC1 SLO3	1149
A8MZ59	LEUTX_HUMAN	Paired-like homeodomain transcription factor LEUTX (Leucine-twenty homeobox) (Paired-like homeobox transcription factor LEUTX) (PRD-LIKE homeobox transcription factor LEUTX)	LEUTX	198
A8TX70	CO6A5_HUMAN	Collagen alpha-5(VI) chain (Collagen alpha-1(XXIX) chain) (von Willebrand factor A domain-containing protein 4)	COL6A5 COL29A1 VWA4	2615
A9QM74	IMA8_HUMAN	Importin subunit alpha-8 (Karyopherin subunit alpha-7)	KPNA7	516
A9UHW6	MI4GD_HUMAN	MIF4G domain-containing protein (SLBP-interacting protein 1) (hSLIP1)	MIF4GD SLIP1	222
A9YTQ3	AHRR_HUMAN	Aryl hydrocarbon receptor repressor (AhR repressor) (AhRR) (Class E basic helix-loop-helix protein 77) (bHLHe77)	AHRR BHLHE77 KIAA1234	701
B0I1T2	MYO1G_HUMAN	Unconventional myosin-Ig [Cleaved into: Minor histocompatibility antigen HA-2 (mHag HA-2)]	MYO1G HA2	1018
B0L3A2	DESPR_HUMAN	Dual endothelin-1/VEGF signal peptide receptor (DEspR protein) (Dual endothelin-1/VEGFsp receptor) (FBXW7 antisense RNA 1)	FBXW7-AS1 DEAR DEspR	85
B0YJ81	HACD1_HUMAN	Very-long-chain (3R)-3-hydroxyacyl-CoA dehydratase 1 (EC 4.2.1.134) (3-hydroxyacyl-CoA dehydratase 1) (HACD1) (Cementum-attachment protein) (CAP) (Protein-tyrosine phosphatase-like member A)	HACD1 PTPLA	288
B1AK53	ESPN_HUMAN	Espin (Autosomal recessive deafness type 36 protein) (Ectoplasmic specialization protein)	ESPN DFNB36 LP2654	854
B2RTY4	MYO9A_HUMAN	Unconventional myosin-IXa (Unconventional myosin-9a)	MYO9A MYR7	2548
B2RUY7	VWC2L_HUMAN	von Willebrand factor C domain-containing protein 2-like (VWC2-like protein) (Brorin-like)	VWC2L	222
B2RUZ4	SMIM1_HUMAN	Small integral membrane protein 1 (Vel blood group antigen)	SMIM1	78
B2RXF5	ZBT42_HUMAN	Zinc finger and BTB domain-containing protein 42	ZBTB42	422
B2RXH2	KDM4E_HUMAN	Lysine-specific demethylase 4E (EC 1.14.11.66) (KDM4D-like protein) (Lysine-specific demethylase 4D-like) ([histone H3]-trimethyl-L-lysine(9) demethylase 4E)	KDM4E KDM4DL	506
B3KU38	IQIP1_HUMAN	IQCJ-SCHIP1 readthrough transcript protein	IQCJ-SCHIP1	563
B6A8C7	TARM1_HUMAN	T-cell-interacting, activating receptor on myeloid cells protein 1 (OSCAR-like transcript-2 protein) (OLT-2)	TARM1	271
B7U540	KCJ18_HUMAN	Inward rectifier potassium channel 18 (Inward rectifier K(+) channel Kir2.6) (Potassium channel, inwardly rectifying subfamily J member 18)	KCNJ18	433
B7ZAQ6	GPHRA_HUMAN	Golgi pH regulator A (Protein GPR89A) (Putative MAPK-activating protein PM01) (Putative NF-kappa-B-activating protein 90)	GPR89A GPHRA GPR89 SH120 CGI-13 UNQ192/PRO218	455
C4AMC7	WASH3_HUMAN	Putative WAS protein family homolog 3 (Protein FAM39DP)	WASH3P FAM39DP	463
C9JE40	PATL2_HUMAN	Protein PAT1 homolog 2 (PAT1-like protein 2) (Protein PAT1 homolog a) (Pat1a) (hPat1a)	PATL2	543
C9JLW8	MCRI1_HUMAN	Mapk-regulated corepressor-interacting protein 1 (Granulin-2) (Protein FAM195B)	MCRIP1 FAM195B GRAN2	97
C9JR72	KBTBD_HUMAN	Kelch repeat and BTB domain-containing protein 13	KBTBD13	458
C9JRZ8	AK1BF_HUMAN	Aldo-keto reductase family 1 member B15 (EC 1.1.1.-) (EC 1.1.1.300) (EC 1.1.1.54) (Estradiol 17-beta-dehydrogenase AKR1B15) (Farnesol dehydrogenase) (EC 1.1.1.216) (Testosterone 17beta-dehydrogenase) (EC 1.1.1.64)	AKR1B15	316
D3W0D1	KLRF2_HUMAN	Killer cell lectin-like receptor subfamily F member 2 (Lectin-like receptor F2) (Activating coreceptor NKp65)	KLRF2	207
D6RGH6	MCIN_HUMAN	Multicilin (Multiciliate differentiation and DNA synthesis-associated cell cycle protein) (McIdas protein) (Protein Idas)	MCIDAS IDAS MCI MCIN	385
E0CX11	STMP1_HUMAN	Short transmembrane mitochondrial protein 1	STMP1 C7orf73	47
F5H094	SO1BT_HUMAN	SLCO1B3-SLCO1B7 readthrough transcript protein (Liver specific transporter-3 transmembrane 12) (LST-3TM12) (Organic anion transporting polypeptide 1B3-1B7) (OATP1B3-1B7) (Solute carrier organic anion transporter family member 1B3-1B7) (SLCO1B3-SLCO1B7)	SLCO1B3-SLCO1B7	687
G2XKQ0	SUMO5_HUMAN	Small ubiquitin-related modifier 5 (SUMO-5) (SUMO1 pseudogene 1) (Ubiquitin-like 2) (Ubiquitin-like 6)	SUMO1P1 SUMO5 UBL2 UBL6	101
H0YL14	TM250_HUMAN	Transmembrane protein 250 (Herpes virus UL25-binding protein)	TMEM250 C9orf69	139
H3BV60	TGR3L_HUMAN	Transforming growth factor-beta receptor type 3-like protein (TGF-beta receptor type-3-like protein) (TGFR-3L) (Transforming growth factor-beta receptor type III-like protein) (TGF-beta receptor type III-like protein)	TGFBR3L	292
K7EJ46	SIM22_HUMAN	Small integral membrane protein 22 (Cancer-associated small integral membrane open reading frame 1)	SMIM22 CASIMO1	83
K9M1U5	IFNL4_HUMAN	Interferon lambda-4 (IFN-lambda-4)	IFNL4	179
L0R8F8	MIDUO_HUMAN	Mitochondrial ribosome and complex I assembly factor AltMIEF1 (Alternative MIEF1 protein) (AltMIEF1) (MIEF1 microprotein) (MIEF1-MP) (alternative transcript upstream of MiD51) (AltMiD51)	MIEF1 AltMiD51 AltMIEF1	70
M0R2J8	DCDC1_HUMAN	Doublecortin domain-containing protein 1 (Doublecortin domain-containing 5 protein)	DCDC1 DCDC5 KIAA1493	1783
O00115	DNS2A_HUMAN	Deoxyribonuclease-2-alpha (EC 3.1.22.1) (Acid DNase) (Deoxyribonuclease II alpha) (DNase II alpha) (Lysosomal DNase II) (R31240_2)	DNASE2 DNASE2A DNL2	360
O00116	ADAS_HUMAN	Alkyldihydroxyacetonephosphate synthase, peroxisomal (Alkyl-DHAP synthase) (EC 2.5.1.26) (Aging-associated gene 5 protein) (Alkylglycerone-phosphate synthase)	AGPS AAG5	658
O00124	UBXN8_HUMAN	UBX domain-containing protein 8 (Reproduction 8 protein) (Rep-8 protein) (UBX domain-containing protein 6)	UBXN8 D8S2298E REP8 UBXD6	270
O00139	KIF2A_HUMAN	Kinesin-like protein KIF2A (Kinesin-2) (hK2)	KIF2A KIF2 KNS2	706
O00141	SGK1_HUMAN	Serine/threonine-protein kinase Sgk1 (EC 2.7.11.1) (Serum/glucocorticoid-regulated kinase 1)	SGK1 SGK	431
O00142	KITM_HUMAN	Thymidine kinase 2, mitochondrial (EC 2.7.1.21) (2'-deoxyuridine kinase TK2) (EC 2.7.1.74) (Deoxycytidine kinase TK2) (EC 2.7.1.-) (Mt-TK)	TK2	265
O00144	FZD9_HUMAN	Frizzled-9 (Fz-9) (hFz9) (FzE6) (CD antigen CD349)	FZD9 FZD3	591
O00148	DX39A_HUMAN	ATP-dependent RNA helicase DDX39A (EC 3.6.4.13) (DEAD box protein 39) (Nuclear RNA helicase URH49)	DDX39A DDX39	427
O00151	PDLI1_HUMAN	PDZ and LIM domain protein 1 (C-terminal LIM domain protein 1) (Elfin) (LIM domain protein CLP-36)	PDLIM1 CLIM1 CLP36	329
O00154	BACH_HUMAN	Cytosolic acyl coenzyme A thioester hydrolase (EC 3.1.2.2) (Acyl-CoA thioesterase 7) (Brain acyl-CoA hydrolase) (BACH) (hBACH) (CTE-IIa) (CTE-II) (Long chain acyl-CoA thioester hydrolase)	ACOT7 BACH	380
O00155	GPR25_HUMAN	Probable G-protein coupled receptor 25	GPR25	361
O00159	MYO1C_HUMAN	Unconventional myosin-Ic (Myosin I beta) (MMI-beta) (MMIb)	MYO1C	1063
O00160	MYO1F_HUMAN	Unconventional myosin-If (Myosin-Ie)	MYO1F	1098
O00161	SNP23_HUMAN	Synaptosomal-associated protein 23 (SNAP-23) (Vesicle-membrane fusion protein SNAP-23)	SNAP23	211
O00165	HAX1_HUMAN	HCLS1-associated protein X-1 (HS1-associating protein X-1) (HAX-1) (HS1-binding protein 1) (HSP1BP-1)	HAX1 HS1BP1	279
O00167	EYA2_HUMAN	Eyes absent homolog 2 (EC 3.1.3.48)	EYA2 EAB1	538
O00168	PLM_HUMAN	Phospholemman (FXYD domain-containing ion transport regulator 1) (Sodium/potassium-transporting ATPase subunit FXYD1)	FXYD1 PLM	92
O00170	AIP_HUMAN	AH receptor-interacting protein (AIP) (Aryl-hydrocarbon receptor-interacting protein) (HBV X-associated protein 2) (XAP-2) (Immunophilin homolog ARA9)	AIP XAP2	330
O00175	CCL24_HUMAN	C-C motif chemokine 24 (CK-beta-6) (Eosinophil chemotactic protein 2) (Eotaxin-2) (Myeloid progenitor inhibitory factor 2) (MPIF-2) (Small-inducible cytokine A24)	CCL24 MPIF2 SCYA24	119
O00178	GTPB1_HUMAN	GTP-binding protein 1 (G-protein 1) (GP-1) (GP1)	GTPBP1	669
O00180	KCNK1_HUMAN	Potassium channel subfamily K member 1 (Inward rectifying potassium channel protein TWIK-1) (Potassium channel K2P1) (Potassium channel KCNO1)	KCNK1 HOHO1 KCNO1 TWIK1	336
O00182	LEG9_HUMAN	Galectin-9 (Gal-9) (Ecalectin) (Tumor antigen HOM-HD-21)	LGALS9	355
O00186	STXB3_HUMAN	Syntaxin-binding protein 3 (Platelet Sec1 protein) (PSP) (Protein unc-18 homolog 3) (Unc18-3) (Protein unc-18 homolog C) (Unc-18C)	STXBP3	592
O00187	MASP2_HUMAN	Mannan-binding lectin serine protease 2 (EC 3.4.21.104) (MBL-associated serine protease 2) (Mannose-binding protein-associated serine protease 2) (MASP-2) [Cleaved into: Mannan-binding lectin serine protease 2 A chain; Mannan-binding lectin serine protease 2 B chain]	MASP2	686
O00189	AP4M1_HUMAN	AP-4 complex subunit mu-1 (AP-4 adaptor complex mu subunit) (Adaptor-related protein complex 4 subunit mu-1) (Mu subunit of AP-4) (Mu-adaptin-related protein 2) (mu-ARP2) (Mu4-adaptin) (mu4)	AP4M1 MUARP2	453
O00192	ARVC_HUMAN	Splicing regulator ARVCF (Armadillo repeat protein deleted in velo-cardio-facial syndrome)	ARVCF	962
O00194	RB27B_HUMAN	Ras-related protein Rab-27B (EC 3.6.5.2) (C25KG)	RAB27B	218
O00198	HRK_HUMAN	Activator of apoptosis harakiri (BH3-interacting domain-containing protein 3) (Neuronal death protein DP5)	HRK BID3	91
O00203	AP3B1_HUMAN	AP-3 complex subunit beta-1 (Adaptor protein complex AP-3 subunit beta-1) (Adaptor-related protein complex 3 subunit beta-1) (Beta-3A-adaptin) (Clathrin assembly protein complex 3 beta-1 large chain)	AP3B1 ADTB3A	1094
O00204	ST2B1_HUMAN	Sulfotransferase 2B1 (EC 2.8.2.2) (Alcohol sulfotransferase) (Hydroxysteroid sulfotransferase 2) (Sulfotransferase family 2B member 1) (Sulfotransferase family cytosolic 2B member 1) (ST2B1)	SULT2B1 HSST2	365
O00206	TLR4_HUMAN	Toll-like receptor 4 (hToll) (CD antigen CD284)	TLR4	839
O00212	RHOD_HUMAN	Rho-related GTP-binding protein RhoD (Rho-related protein HP1) (RhoHP1)	RHOD ARHD	210
O00213	APBB1_HUMAN	Amyloid beta precursor protein binding family B member 1 (Amyloid-beta A4 precursor protein-binding family B member 1) (Protein Fe65)	APBB1 FE65 RIR	710
O00214	LEG8_HUMAN	Galectin-8 (Gal-8) (Po66 carbohydrate-binding protein) (Po66-CBP) (Prostate carcinoma tumor antigen 1) (PCTA-1)	LGALS8	317
O00217	NDUS8_HUMAN	NADH dehydrogenase [ubiquinone] iron-sulfur protein 8, mitochondrial (EC 7.1.1.2) (Complex I-23kD) (CI-23kD) (NADH-ubiquinone oxidoreductase 23 kDa subunit) (TYKY subunit)	NDUFS8	210
O00219	HYAS3_HUMAN	Hyaluronan synthase 3 (EC 2.4.1.212) (Hyaluronate synthase 3) (Hyaluronic acid synthase 3) (HA synthase 3)	HAS3	553
O00220	TR10A_HUMAN	Tumor necrosis factor receptor superfamily member 10A (Death receptor 4) (TNF-related apoptosis-inducing ligand receptor 1) (TRAIL receptor 1) (TRAIL-R1) (CD antigen CD261)	TNFRSF10A APO2 DR4 TRAILR1	468
O00221	IKBE_HUMAN	NF-kappa-B inhibitor epsilon (NF-kappa-BIE) (I-kappa-B-epsilon) (IkB-E) (IkB-epsilon) (IkappaBepsilon)	NFKBIE IKBE	500
O00222	GRM8_HUMAN	Metabotropic glutamate receptor 8 (mGluR8)	GRM8 GPRC1H MGLUR8	908
O00231	PSD11_HUMAN	26S proteasome non-ATPase regulatory subunit 11 (26S proteasome regulatory subunit RPN6) (26S proteasome regulatory subunit S9) (26S proteasome regulatory subunit p44.5)	PSMD11	422
O00232	PSD12_HUMAN	26S proteasome non-ATPase regulatory subunit 12 (26S proteasome regulatory subunit RPN5) (26S proteasome regulatory subunit p55)	PSMD12	456
O00233	PSMD9_HUMAN	26S proteasome non-ATPase regulatory subunit 9 (26S proteasome regulatory subunit p27)	PSMD9	223
O00237	RN103_HUMAN	E3 ubiquitin-protein ligase RNF103 (EC 2.3.2.27) (KF-1) (hKF-1) (RING finger protein 103) (RING-type E3 ubiquitin transferase RNF103) (Zinc finger protein 103 homolog) (Zfp-103)	RNF103 ZFP103	685
O00238	BMR1B_HUMAN	Bone morphogenetic protein receptor type-1B (BMP type-1B receptor) (BMPR-1B) (EC 2.7.11.30) (CD antigen CDw293)	BMPR1B	502
O00241	SIRB1_HUMAN	Signal-regulatory protein beta-1 (SIRP-beta-1) (CD172 antigen-like family member B) (CD antigen CD172b)	SIRPB1	398
O00244	ATOX1_HUMAN	Copper transport protein ATOX1 (Metal transport protein ATX1)	ATOX1 HAH1	68
O00253	AGRP_HUMAN	Agouti-related protein	AGRP AGRT ART	132
O00254	PAR3_HUMAN	Proteinase-activated receptor 3 (PAR-3) (Coagulation factor II receptor-like 2) (Thrombin receptor-like 2)	F2RL2 PAR3	374
O00255	MEN1_HUMAN	Menin	MEN1 SCG2	610
O00257	CBX4_HUMAN	E3 SUMO-protein ligase CBX4 (EC 2.3.2.-) (Chromobox protein homolog 4) (Polycomb 2 homolog) (Pc2) (hPc2)	CBX4	560
O00258	GET1_HUMAN	Guided entry of tail-anchored proteins factor 1 (Congenital heart disease 5 protein) (Tail-anchored protein insertion receptor WRB) (Tryptophan-rich basic protein)	GET1 CHD5 WRB	174
O00264	PGRC1_HUMAN	Membrane-associated progesterone receptor component 1 (mPR) (Dap1) (IZA)	PGRMC1 HPR6.6 PGRMC	195
O00267	SPT5H_HUMAN	Transcription elongation factor SPT5 (hSPT5) (DRB sensitivity-inducing factor 160 kDa subunit) (DSIF p160) (DRB sensitivity-inducing factor large subunit) (DSIF large subunit) (Tat-cotransactivator 1 protein) (Tat-CT1 protein)	SUPT5H SPT5 SPT5H	1087
O00268	TAF4_HUMAN	Transcription initiation factor TFIID subunit 4 (RNA polymerase II TBP-associated factor subunit C) (TBP-associated factor 4) (Transcription initiation factor TFIID 130 kDa subunit) (TAF(II)130) (TAFII-130) (TAFII130) (Transcription initiation factor TFIID 135 kDa subunit) (TAF(II)135) (TAFII-135) (TAFII135)	TAF4 TAF2C TAF2C1 TAF4A TAFII130 TAFII135	1085
O00270	GPR31_HUMAN	12-(S)-hydroxy-5,8,10,14-eicosatetraenoic acid receptor (12-(S)-HETE receptor) (12-HETER) (G-protein coupled receptor 31) (GPR31/12-HETER)	GPR31	319
O00273	DFFA_HUMAN	DNA fragmentation factor subunit alpha (DNA fragmentation factor 45 kDa subunit) (DFF-45) (Inhibitor of CAD) (ICAD)	DFFA DFF1 DFF45 H13	331
O00287	RFXAP_HUMAN	Regulatory factor X-associated protein (RFX-associated protein) (RFX DNA-binding complex 36 kDa subunit)	RFXAP	272
O00291	HIP1_HUMAN	Huntingtin-interacting protein 1 (HIP-1) (Huntingtin-interacting protein I) (HIP-I)	HIP1	1037
O00292	LFTY2_HUMAN	Left-right determination factor 2 (Endometrial bleeding-associated factor) (Left-right determination factor A) (Protein lefty-2) (Protein lefty-A) (Transforming growth factor beta-4) (TGF-beta-4)	LEFTY2 EBAF LEFTA LEFTYA TGFB4 PSEC0024	366
O00294	TULP1_HUMAN	Tubby-related protein 1 (Tubby-like protein 1)	TULP1 TUBL1	542
O00299	CLIC1_HUMAN	Chloride intracellular channel protein 1 (Chloride channel ABP) (Glutaredoxin-like oxidoreductase CLIC1) (EC 1.8.-.-) (Glutathione-dependent dehydroascorbate reductase CLIC1) (EC 1.8.5.1) (Nuclear chloride ion channel 27) (NCC27) (Regulatory nuclear chloride ion channel protein) (hRNCC)	CLIC1 G6 NCC27	241
O00300	TR11B_HUMAN	Tumor necrosis factor receptor superfamily member 11B (Osteoclastogenesis inhibitory factor) (Osteoprotegerin)	TNFRSF11B OCIF OPG	401
O00303	EIF3F_HUMAN	Eukaryotic translation initiation factor 3 subunit F (eIF3f) (Deubiquitinating enzyme eIF3f) (EC 3.4.19.12) (Eukaryotic translation initiation factor 3 subunit 5) (eIF-3-epsilon) (eIF3 p47)	EIF3F EIF3S5	357
O00305	CACB4_HUMAN	Voltage-dependent L-type calcium channel subunit beta-4 (CAB4) (Calcium channel voltage-dependent subunit beta 4)	CACNB4 CACNLB4	520
O00308	WWP2_HUMAN	NEDD4-like E3 ubiquitin-protein ligase WWP2 (EC 2.3.2.26) (Atrophin-1-interacting protein 2) (AIP2) (HECT-type E3 ubiquitin transferase WWP2) (WW domain-containing protein 2)	WWP2	870
O00311	CDC7_HUMAN	Cell division cycle 7-related protein kinase (CDC7-related kinase) (HsCdc7) (huCdc7) (EC 2.7.11.1)	CDC7 CDC7L1	574
O00322	UPK1A_HUMAN	Uroplakin-1a (UP1a) (Tetraspanin-21) (Tspan-21) (Uroplakin Ia) (UPIa) (UPKa)	UPK1A TSPAN21	258
O00327	BMAL1_HUMAN	Basic helix-loop-helix ARNT-like protein 1 (Aryl hydrocarbon receptor nuclear translocator-like protein 1) (Basic-helix-loop-helix-PAS protein MOP3) (Brain and muscle ARNT-like 1) (Class E basic helix-loop-helix protein 5) (bHLHe5) (Member of PAS protein 3) (PAS domain-containing protein 3) (bHLH-PAS protein JAP3)	BMAL1 ARNTL BHLHE5 MOP3 PASD3	626
O00329	PK3CD_HUMAN	Phosphatidylinositol 4,5-bisphosphate 3-kinase catalytic subunit delta isoform (PI3-kinase subunit delta) (PI3K-delta) (PI3Kdelta) (PtdIns-3-kinase subunit delta) (EC 2.7.1.137) (EC 2.7.1.153) (Phosphatidylinositol 4,5-bisphosphate 3-kinase 110 kDa catalytic subunit delta) (PtdIns-3-kinase subunit p110-delta) (p110delta)	PIK3CD	1044
O00330	ODPX_HUMAN	Pyruvate dehydrogenase protein X component, mitochondrial (Dihydrolipoamide dehydrogenase-binding protein of pyruvate dehydrogenase complex) (E3-binding protein) (E3BP) (Lipoyl-containing pyruvate dehydrogenase complex component X) (proX)	PDHX PDX1	501
O00337	S28A1_HUMAN	Sodium/nucleoside cotransporter 1 (Concentrative nucleoside transporter 1) (CNT 1) (hCNT1) (Na(+)/nucleoside cotransporter 1) (Sodium-coupled nucleoside transporter 1) (Solute carrier family 28 member 1)	SLC28A1 CNT1	649
O00338	ST1C2_HUMAN	Sulfotransferase 1C2 (ST1C2) (EC 2.8.2.1) (Sulfotransferase 1C1) (SULT1C#1) (humSULTC2)	SULT1C2 SULT1C1	296
O00339	MATN2_HUMAN	Matrilin-2	MATN2 UNQ193/PRO219	956
O00341	EAA5_HUMAN	Excitatory amino acid transporter 5 (Retinal glutamate transporter) (Solute carrier family 1 member 7)	SLC1A7 EAAT5	560
O00358	FOXE1_HUMAN	Forkhead box protein E1 (Forkhead box protein E2) (Forkhead-related protein FKHL15) (HFKH4) (HNF-3/fork head-like protein 5) (HFKL5) (Thyroid transcription factor 2) (TTF-2)	FOXE1 FKHL15 FOXE2 TITF2 TTF2	373
O00370	LORF2_HUMAN	LINE-1 retrotransposable element ORF2 protein (ORF2p) [Includes: Reverse transcriptase (EC 2.7.7.49); Endonuclease (EC 3.1.21.-)]		1275
O00391	QSOX1_HUMAN	Sulfhydryl oxidase 1 (hQSOX) (EC 1.8.3.2) (Quiescin Q6)	QSOX1 QSCN6 UNQ2520/PRO6013	747
O00399	DCTN6_HUMAN	Dynactin subunit 6 (Dynactin subunit p27) (Protein WS-3)	DCTN6 WS3	190
O00400	ACATN_HUMAN	Acetyl-coenzyme A transporter 1 (AT-1) (Acetyl-CoA transporter 1) (Solute carrier family 33 member 1)	SLC33A1 ACATN AT1	549
O00401	WASL_HUMAN	Actin nucleation-promoting factor WASL (Neural Wiskott-Aldrich syndrome protein) (N-WASP)	WASL	505
O00408	PDE2A_HUMAN	cGMP-dependent 3',5'-cyclic phosphodiesterase (EC 3.1.4.17) (Cyclic GMP-stimulated phosphodiesterase) (CGS-PDE) (cGSPDE)	PDE2A	941
O00409	FOXN3_HUMAN	Forkhead box protein N3 (Checkpoint suppressor 1)	FOXN3 C14orf116 CHES1	490
O00410	IPO5_HUMAN	Importin-5 (Imp5) (Importin subunit beta-3) (Karyopherin beta-3) (Ran-binding protein 5) (RanBP5)	IPO5 KPNB3 RANBP5	1097
O00411	RPOM_HUMAN	DNA-directed RNA polymerase, mitochondrial (MtRPOL) (EC 2.7.7.6)	POLRMT	1230
O00418	EF2K_HUMAN	Eukaryotic elongation factor 2 kinase (eEF-2 kinase) (eEF-2K) (EC 2.7.11.20) (Calcium/calmodulin-dependent eukaryotic elongation factor 2 kinase)	EEF2K	725
O00421	CCRL2_HUMAN	C-C chemokine receptor-like 2 (Chemokine receptor CCR11) (Chemokine receptor X) (Putative MCP-1 chemokine receptor)	CCRL2 CCR11 CCR6 CKRX CRAM HCR	344
O00422	SAP18_HUMAN	Histone deacetylase complex subunit SAP18 (18 kDa Sin3-associated polypeptide) (2HOR0202) (Cell growth-inhibiting gene 38 protein) (Sin3-associated polypeptide p18)	SAP18 GIG38	153
O00423	EMAL1_HUMAN	Echinoderm microtubule-associated protein-like 1 (EMAP-1) (HuEMAP-1)	EML1 EMAP1 EMAPL EMAPL1	815
O00425	IF2B3_HUMAN	Insulin-like growth factor 2 mRNA-binding protein 3 (IGF2 mRNA-binding protein 3) (IMP-3) (IGF-II mRNA-binding protein 3) (KH domain-containing protein overexpressed in cancer) (hKOC) (VICKZ family member 3)	IGF2BP3 IMP3 KOC1 VICKZ3	579
O00429	DNM1L_HUMAN	Dynamin-1-like protein (EC 3.6.5.5) (Dnm1p/Vps1p-like protein) (DVLP) (Dynamin family member proline-rich carboxyl-terminal domain less) (Dymple) (Dynamin-like protein) (Dynamin-like protein 4) (Dynamin-like protein IV) (HdynIV) (Dynamin-related protein 1)	DNM1L DLP1 DRP1	736
O00442	RTCA_HUMAN	RNA 3'-terminal phosphate cyclase (RNA cyclase) (RNA-3'-phosphate cyclase) (EC 6.5.1.4) (RNA terminal phosphate cyclase domain-containing protein 1) (RTC domain-containing protein 1)	RTCA RPC RPC1 RTC1 RTCD1	366
O00443	P3C2A_HUMAN	Phosphatidylinositol 4-phosphate 3-kinase C2 domain-containing subunit alpha (PI3K-C2-alpha) (PtdIns-3-kinase C2 subunit alpha) (EC 2.7.1.137) (EC 2.7.1.153) (EC 2.7.1.154) (Phosphoinositide 3-kinase-C2-alpha)	PIK3C2A	1686
O00444	PLK4_HUMAN	Serine/threonine-protein kinase PLK4 (EC 2.7.11.21) (Polo-like kinase 4) (PLK-4) (Serine/threonine-protein kinase 18) (Serine/threonine-protein kinase Sak)	PLK4 SAK STK18	970
O00445	SYT5_HUMAN	Synaptotagmin-5 (Synaptotagmin V) (SytV)	SYT5	386
O00451	GFRA2_HUMAN	GDNF family receptor alpha-2 (GDNF receptor alpha-2) (GDNFR-alpha-2) (GFR-alpha-2) (GDNF receptor beta) (GDNFR-beta) (Neurturin receptor alpha) (NRTNR-alpha) (NTNR-alpha) (RET ligand 2) (TGF-beta-related neurotrophic factor receptor 2)	GFRA2 GDNFRB RETL2 TRNR2	464
O00453	LST1_HUMAN	Leukocyte-specific transcript 1 protein (Protein B144)	LST1 B144	97
O00459	P85B_HUMAN	Phosphatidylinositol 3-kinase regulatory subunit beta (PI3-kinase regulatory subunit beta) (PI3K regulatory subunit beta) (PtdIns-3-kinase regulatory subunit beta) (Phosphatidylinositol 3-kinase 85 kDa regulatory subunit beta) (PI3-kinase subunit p85-beta) (PtdIns-3-kinase regulatory subunit p85-beta)	PIK3R2	728
O00461	GOLI4_HUMAN	Golgi integral membrane protein 4 (Golgi integral membrane protein, cis) (GIMPc) (Golgi phosphoprotein 4) (Golgi-localized phosphoprotein of 130 kDa) (Golgi phosphoprotein of 130 kDa)	GOLIM4 GIMPC GOLPH4 GPP130	696
O00462	MANBA_HUMAN	Beta-mannosidase (EC 3.2.1.25) (Lysosomal beta A mannosidase) (Mannanase) (Mannase)	MANBA MANB1	879
O00463	TRAF5_HUMAN	TNF receptor-associated factor 5 (RING finger protein 84)	TRAF5 RNF84	557
O00468	AGRIN_HUMAN	Agrin [Cleaved into: Agrin N-terminal 110 kDa subunit; Agrin C-terminal 110 kDa subunit; Agrin C-terminal 90 kDa fragment (C90); Agrin C-terminal 22 kDa fragment (C22)]	AGRN AGRIN	2068
O00469	PLOD2_HUMAN	Procollagen-lysine,2-oxoglutarate 5-dioxygenase 2 (EC 1.14.11.4) (Lysyl hydroxylase 2) (LH2)	PLOD2	737
O00470	MEIS1_HUMAN	Homeobox protein Meis1	MEIS1	390
O00471	EXOC5_HUMAN	Exocyst complex component 5 (Exocyst complex component Sec10) (hSec10)	EXOC5 SEC10 SEC10L1	708
O00472	ELL2_HUMAN	RNA polymerase II elongation factor ELL2	ELL2	640
O00476	NPT4_HUMAN	Sodium-dependent phosphate transport protein 4 (Na(+)/PI cotransporter 4) (NPT4) (Sodium/phosphate cotransporter 4) (Solute carrier family 17 member 3)	SLC17A3 NPT4	420
O00478	BT3A3_HUMAN	Butyrophilin subfamily 3 member A3	BTN3A3 BTF3	584
O00481	BT3A1_HUMAN	Butyrophilin subfamily 3 member A1 (CD antigen CD277)	BTN3A1 BTF5	513
O00482	NR5A2_HUMAN	Nuclear receptor subfamily 5 group A member 2 (Alpha-1-fetoprotein transcription factor) (B1-binding factor) (hB1F) (CYP7A promoter-binding factor) (Hepatocytic transcription factor) (Liver receptor homolog 1) (LRH-1)	NR5A2 B1F CPF FTF	541
O00483	NDUA4_HUMAN	Cytochrome c oxidase subunit NDUFA4 (Complex I-MLRQ) (CI-MLRQ) (NADH-ubiquinone oxidoreductase MLRQ subunit)	NDUFA4	81
O00487	PSDE_HUMAN	26S proteasome non-ATPase regulatory subunit 14 (EC 3.4.19.-) (26S proteasome regulatory subunit RPN11) (26S proteasome-associated PAD1 homolog 1)	PSMD14 POH1	310
O00488	ZN593_HUMAN	Zinc finger protein 593 (Zinc finger protein T86)	ZNF593 ZT86	134
O00499	BIN1_HUMAN	Myc box-dependent-interacting protein 1 (Amphiphysin II) (Amphiphysin-like protein) (Box-dependent myc-interacting protein 1) (Bridging integrator 1)	BIN1 AMPHL	593
O00501	CLD5_HUMAN	Claudin-5 (Transmembrane protein deleted in VCFS) (TMDVCF)	CLDN5 AWAL TMVCF	218
O00505	IMA4_HUMAN	Importin subunit alpha-4 (Importin alpha Q2) (Qip2) (Karyopherin subunit alpha-3) (SRP1-gamma)	KPNA3 QIP2	521
O00506	STK25_HUMAN	Serine/threonine-protein kinase 25 (EC 2.7.11.1) (Ste20-like kinase) (Sterile 20/oxidant stress-response kinase 1) (SOK-1) (Ste20/oxidant stress response kinase 1)	STK25 SOK1 YSK1	426
O00507	USP9Y_HUMAN	Ubiquitin carboxyl-terminal hydrolase 9Y (EC 3.4.19.12) (Deubiquitinating enzyme FAF-Y) (Fat facets protein-related, Y-linked) (Ubiquitin thioesterase FAF-Y) (Ubiquitin-specific protease 9, Y chromosome) (Ubiquitin-specific-processing protease FAF-Y)	USP9Y DFFRY	2555
O00512	BCL9_HUMAN	B-cell CLL/lymphoma 9 protein (B-cell lymphoma 9 protein) (Bcl-9) (Protein legless homolog)	BCL9	1426
O00519	FAAH1_HUMAN	Fatty-acid amide hydrolase 1 (EC 3.5.1.99) (Anandamide amidohydrolase 1) (Fatty acid ester hydrolase) (EC 3.1.1.-) (Oleamide hydrolase 1)	FAAH FAAH1	579
O00522	KRIT1_HUMAN	Krev interaction trapped protein 1 (Krev interaction trapped 1) (Cerebral cavernous malformations 1 protein)	KRIT1 CCM1	736
O00526	UPK2_HUMAN	Uroplakin-2 (UP2) (Uroplakin II) (UPII)	UPK2	184
O00533	NCHL1_HUMAN	Neural cell adhesion molecule L1-like protein (Close homolog of L1) [Cleaved into: Processed neural cell adhesion molecule L1-like protein]	CHL1 CALL	1208
O00541	PESC_HUMAN	Pescadillo homolog	PES1	588
O00548	DLL1_HUMAN	Delta-like protein 1 (Drosophila Delta homolog 1) (Delta1) (H-Delta-1)	DLL1 UNQ146/PRO172	723
O00555	CAC1A_HUMAN	Voltage-dependent P/Q-type calcium channel subunit alpha-1A (Brain calcium channel I) (BI) (Calcium channel, L type, alpha-1 polypeptide isoform 4) (Voltage-gated calcium channel subunit alpha Cav2.1)	CACNA1A CACH4 CACN3 CACNL1A4	2506
O00559	RCAS1_HUMAN	Receptor-binding cancer antigen expressed on SiSo cells (Cancer-associated surface antigen RCAS1) (Estrogen receptor-binding fragment-associated gene 9 protein)	EBAG9 RCAS1	213
O00560	SDCB1_HUMAN	Syntenin-1 (Melanoma differentiation-associated protein 9) (MDA-9) (Pro-TGF-alpha cytoplasmic domain-interacting protein 18) (TACIP18) (Scaffold protein Pbp1) (Syndecan-binding protein 1)	SDCBP MDA9 SYCL	298
O00562	PITM1_HUMAN	Membrane-associated phosphatidylinositol transfer protein 1 (Drosophila retinal degeneration B homolog) (Phosphatidylinositol transfer protein, membrane-associated 1) (PITPnm 1) (Pyk2 N-terminal domain-interacting receptor 2) (NIR-2)	PITPNM1 DRES9 NIR2 PITPNM	1244
O00566	MPP10_HUMAN	U3 small nucleolar ribonucleoprotein protein MPP10 (M phase phosphoprotein 10)	MPHOSPH10 MPP10	681
O00567	NOP56_HUMAN	Nucleolar protein 56 (Nucleolar protein 5A)	NOP56 NOL5A	594
O00571	DDX3X_HUMAN	ATP-dependent RNA helicase DDX3X (EC 3.6.4.13) (CAP-Rf) (DEAD box protein 3, X-chromosomal) (DEAD box, X isoform) (DBX) (Helicase-like protein 2) (HLP2)	DDX3X DBX DDX3	662
O00574	CXCR6_HUMAN	C-X-C chemokine receptor type 6 (CXC-R6) (CXCR-6) (CDw186) (G-protein coupled receptor STRL33) (G-protein coupled receptor bonzo) (CD antigen CD186)	CXCR6 BONZO STRL33 TYMSTR	342
O00584	RNT2_HUMAN	Ribonuclease T2 (EC 4.6.1.19) (Ribonuclease 6)	RNASET2 RNASE6PL	256
O00585	CCL21_HUMAN	C-C motif chemokine 21 (6Ckine) (Beta-chemokine exodus-2) (Secondary lymphoid-tissue chemokine) (SLC) (Small-inducible cytokine A21)	CCL21 SCYA21 UNQ784/PRO1600	134
O00587	MFNG_HUMAN	Beta-1,3-N-acetylglucosaminyltransferase manic fringe (EC 2.4.1.222) (O-fucosylpeptide 3-beta-N-acetylglucosaminyltransferase)	MFNG	321
O00590	ACKR2_HUMAN	Atypical chemokine receptor 2 (C-C chemokine receptor D6) (Chemokine receptor CCR-10) (Chemokine receptor CCR-9) (Chemokine-binding protein 2) (Chemokine-binding protein D6)	ACKR2 CCBP2 CCR10 CMKBR9 D6	384
O00591	GBRP_HUMAN	Gamma-aminobutyric acid receptor subunit pi (GABA(A) receptor subunit pi) (GABAAR subunit pi)	GABRP	440
O00592	PODXL_HUMAN	Podocalyxin (GCTM-2 antigen) (Gp200) (Podocalyxin-like protein 1) (PC) (PCLP-1)	PODXL PCLP PCLP1	558
O00602	FCN1_HUMAN	Ficolin-1 (Collagen/fibrinogen domain-containing protein 1) (Ficolin-A) (Ficolin-alpha) (M-ficolin)	FCN1 FCNM	326
O00622	CCN1_HUMAN	CCN family member 1 (Cellular communication network factor 1) (Cysteine-rich angiogenic inducer 61) (Insulin-like growth factor-binding protein 10) (IBP-10) (IGF-binding protein 10) (IGFBP-10) (Protein CYR61) (Protein GIG1)	CCN1 CYR61 GIG1 IGFBP10	381
O00623	PEX12_HUMAN	Peroxisome assembly protein 12 (Peroxin-12) (Peroxisome assembly factor 3) (PAF-3)	PEX12 PAF3	359
O00624	NPT3_HUMAN	Sodium-dependent phosphate transport protein 3 (Na(+)/PI cotransporter 3) (Sodium/phosphate cotransporter 3) (Solute carrier family 17 member 2)	SLC17A2 NPT3	439
O00625	PIR_HUMAN	Pirin (EC 1.13.11.24) (Probable quercetin 2,3-dioxygenase PIR) (Probable quercetinase)	PIR	290
O00626	CCL22_HUMAN	C-C motif chemokine 22 (CC chemokine STCP-1) (MDC(1-69)) (Macrophage-derived chemokine) (Small-inducible cytokine A22) (Stimulated T-cell chemotactic protein 1) [Cleaved into: MDC(3-69); MDC(5-69); MDC(7-69)]	CCL22 MDC SCYA22 A-152E5.1	93
O00628	PEX7_HUMAN	Peroxisomal targeting signal 2 receptor (PTS2 receptor) (Peroxin-7)	PEX7 PTS2R	323
O00629	IMA3_HUMAN	Importin subunit alpha-3 (Importin alpha Q1) (Qip1) (Karyopherin subunit alpha-4)	KPNA4 QIP1	521
O00631	SARCO_HUMAN	Sarcolipin	SLN	31
O00635	TRI38_HUMAN	E3 ubiquitin-protein ligase TRIM38 (EC 2.3.2.27) (RING finger protein 15) (Tripartite motif-containing protein 38) (Zinc finger protein RoRet)	TRIM38 RNF15 RORET	465
O00712	NFIB_HUMAN	Nuclear factor 1 B-type (NF1-B) (Nuclear factor 1/B) (CCAAT-box-binding transcription factor) (CTF) (Nuclear factor I/B) (NF-I/B) (NFI-B) (TGGCA-binding protein)	NFIB	420
O00716	E2F3_HUMAN	Transcription factor E2F3 (E2F-3)	E2F3 KIAA0075	465
O00743	PPP6_HUMAN	Serine/threonine-protein phosphatase 6 catalytic subunit (PP6C) (EC 3.1.3.16) [Cleaved into: Serine/threonine-protein phosphatase 6 catalytic subunit, N-terminally processed]	PPP6C PPP6	305
O00744	WN10B_HUMAN	Protein Wnt-10b (Protein Wnt-12)	WNT10B WNT12	389
O00746	NDKM_HUMAN	Nucleoside diphosphate kinase, mitochondrial (NDK) (NDP kinase, mitochondrial) (EC 2.7.4.6) (Nucleoside diphosphate kinase D) (NDPKD) (nm23-H4)	NME4 NM23D	187
O00748	EST2_HUMAN	Cocaine esterase (EC 3.1.1.84) (Carboxylesterase 2) (CE-2) (hCE-2) (EC 3.1.1.1) (Methylumbelliferyl-acetate deacetylase 2) (EC 3.1.1.56)	CES2 ICE	559
O00750	P3C2B_HUMAN	Phosphatidylinositol 4-phosphate 3-kinase C2 domain-containing subunit beta (PI3K-C2-beta) (PtdIns-3-kinase C2 subunit beta) (EC 2.7.1.137) (EC 2.7.1.154) (C2-PI3K) (Phosphoinositide 3-kinase-C2-beta)	PIK3C2B	1634
O00754	MA2B1_HUMAN	Lysosomal alpha-mannosidase (Laman) (EC 3.2.1.24) (Lysosomal acid alpha-mannosidase) (Mannosidase alpha class 2B member 1) (Mannosidase alpha-B) [Cleaved into: Lysosomal alpha-mannosidase A peptide; Lysosomal alpha-mannosidase B peptide; Lysosomal alpha-mannosidase C peptide; Lysosomal alpha-mannosidase D peptide; Lysosomal alpha-mannosidase E peptide]	MAN2B1 LAMAN MANB	1011
O00755	WNT7A_HUMAN	Protein Wnt-7a	WNT7A	349
O00757	F16P2_HUMAN	Fructose-1,6-bisphosphatase isozyme 2 (FBPase 2) (EC 3.1.3.11) (D-fructose-1,6-bisphosphate 1-phosphohydrolase 2) (Muscle FBPase)	FBP2	339
O00762	UBE2C_HUMAN	Ubiquitin-conjugating enzyme E2 C (EC 2.3.2.23) ((E3-independent) E2 ubiquitin-conjugating enzyme C) (EC 2.3.2.24) (E2 ubiquitin-conjugating enzyme C) (UbcH10) (Ubiquitin carrier protein C) (Ubiquitin-protein ligase C)	UBE2C UBCH10	179
O00763	ACACB_HUMAN	Acetyl-CoA carboxylase 2 (EC 6.4.1.2) (ACC-beta)	ACACB ACC2 ACCB	2458
O00764	PDXK_HUMAN	Pyridoxal kinase (EC 2.7.1.35) (Pyridoxine kinase)	PDXK C21orf124 C21orf97 PKH PNK PRED79	312
O00767	SCD_HUMAN	Stearoyl-CoA desaturase (hSCD1) (EC 1.14.19.1) (Acyl-CoA desaturase) (Delta(9)-desaturase) (Delta-9 desaturase) (Fatty acid desaturase)	SCD FADS5 SCD1 SCDOS	359
O14490	DLGP1_HUMAN	Disks large-associated protein 1 (DAP-1) (Guanylate kinase-associated protein) (hGKAP) (PSD-95/SAP90-binding protein 1) (SAP90/PSD-95-associated protein 1) (SAPAP1)	DLGAP1 DAP1 GKAP	977
O14492	SH2B2_HUMAN	SH2B adapter protein 2 (Adapter protein with pleckstrin homology and Src homology 2 domains) (SH2 and PH domain-containing adapter protein APS)	SH2B2 APS	632
O14493	CLD4_HUMAN	Claudin-4 (Clostridium perfringens enterotoxin receptor) (CPE-R) (CPE-receptor) (Williams-Beuren syndrome chromosomal region 8 protein)	CLDN4 CPER CPETR1 WBSCR8	209
O14494	PLPP1_HUMAN	Phospholipid phosphatase 1 (EC 3.1.3.-) (EC 3.1.3.106) (EC 3.1.3.4) (EC 3.6.1.75) (Lipid phosphate phosphohydrolase 1) (PAP2-alpha) (Phosphatidate phosphohydrolase type 2a) (Phosphatidic acid phosphatase 2a) (PAP-2a) (PAP2a)	PLPP1 LPP1 PPAP2A	284
O14495	PLPP3_HUMAN	Phospholipid phosphatase 3 (EC 3.1.3.-) (EC 3.1.3.4) (Lipid phosphate phosphohydrolase 3) (PAP2-beta) (Phosphatidate phosphohydrolase type 2b) (Phosphatidic acid phosphatase 2b) (PAP-2b) (PAP2b) (Vascular endothelial growth factor and type I collagen-inducible protein) (VCIP)	PLPP3 LPP3 PPAP2B	311
O14497	ARI1A_HUMAN	AT-rich interactive domain-containing protein 1A (ARID domain-containing protein 1A) (B120) (BRG1-associated factor 250) (BAF250) (BRG1-associated factor 250a) (BAF250A) (Osa homolog 1) (hOSA1) (SWI-like protein) (SWI/SNF complex protein p270) (SWI/SNF-related, matrix-associated, actin-dependent regulator of chromatin subfamily F member 1) (hELD)	ARID1A BAF250 BAF250A C1orf4 OSA1 SMARCF1	2285
O14503	BHE40_HUMAN	Class E basic helix-loop-helix protein 40 (bHLHe40) (Class B basic helix-loop-helix protein 2) (bHLHb2) (Differentially expressed in chondrocytes protein 1) (DEC1) (Enhancer-of-split and hairy-related protein 2) (SHARP-2) (Stimulated by retinoic acid gene 13 protein)	BHLHE40 BHLHB2 DEC1 SHARP2 STRA13	412
O14508	SOCS2_HUMAN	Suppressor of cytokine signaling 2 (SOCS-2) (Cytokine-inducible SH2 protein 2) (CIS-2) (STAT-induced STAT inhibitor 2) (SSI-2)	SOCS2 CIS2 SSI2 STATI2	198
O14511	NRG2_HUMAN	Pro-neuregulin-2, membrane-bound isoform (Pro-NRG2) [Cleaved into: Neuregulin-2 (NRG-2) (Divergent of neuregulin-1) (DON-1) (Neural- and thymus-derived activator for ERBB kinases) (NTAK)]	NRG2 NTAK	850
O14512	SOCS7_HUMAN	Suppressor of cytokine signaling 7 (SOCS-7) (Nck, Ash and phospholipase C gamma-binding protein) (Nck-associated protein 4) (NAP-4)	SOCS7 NAP4 SOCS6	581
O14513	NCKP5_HUMAN	Nck-associated protein 5 (NAP-5) (Peripheral clock protein)	NCKAP5 ERIH NAP5	1909
O14514	AGRB1_HUMAN	Adhesion G protein-coupled receptor B1 (Brain-specific angiogenesis inhibitor 1) [Cleaved into: Vasculostatin-40 (Vstat40); Vasculostatin-120 (Vstat120)]	ADGRB1 BAI1	1584
O14519	CDKA1_HUMAN	Cyclin-dependent kinase 2-associated protein 1 (CDK2-associated protein 1) (Deleted in oral cancer 1) (DOC-1) (Putative oral cancer suppressor)	CDK2AP1 CDKAP1 DOC1	115
O14520	AQP7_HUMAN	Aquaporin-7 (AQP-7) (Aquaglyceroporin-7) (Aquaporin adipose) (AQPap) (Aquaporin-7-like)	AQP7 AQP7L AQP9	342
O14521	DHSD_HUMAN	Succinate dehydrogenase [ubiquinone] cytochrome b small subunit, mitochondrial (CybS) (CII-4) (Malate dehydrogenase [quinone] cytochrome b small subunit) (QPs3) (Succinate dehydrogenase complex subunit D) (Succinate-ubiquinone oxidoreductase cytochrome b small subunit) (Succinate-ubiquinone reductase membrane anchor subunit)	SDHD SDH4	159
O14522	PTPRT_HUMAN	Receptor-type tyrosine-protein phosphatase T (R-PTP-T) (EC 3.1.3.48) (Receptor-type tyrosine-protein phosphatase rho) (RPTP-rho)	PTPRT KIAA0283	1441
O14523	C2C2L_HUMAN	Phospholipid transfer protein C2CD2L (C2 domain-containing protein 2-like) (C2CD2-like) (Transmembrane protein 24)	C2CD2L KIAA0285 TMEM24 DLNB23	706
O14524	NEMP1_HUMAN	Nuclear envelope integral membrane protein 1	NEMP1 KIAA0286 TMEM194 TMEM194A	444
O14525	ASTN1_HUMAN	Astrotactin-1	ASTN1 ASTN KIAA0289	1302
O14526	FCHO1_HUMAN	F-BAR domain only protein 1	FCHO1 KIAA0290	889
O14529	CUX2_HUMAN	Homeobox protein cut-like 2 (Homeobox protein cux-2)	CUX2 CUTL2 KIAA0293	1486
O14530	TXND9_HUMAN	Thioredoxin domain-containing protein 9 (ATP-binding protein associated with cell differentiation) (Protein 1-4)	TXNDC9 APACD	226
O14531	DPYL4_HUMAN	Dihydropyrimidinase-related protein 4 (DRP-4) (Collapsin response mediator protein 3) (CRMP-3) (UNC33-like phosphoprotein 4) (ULIP-4)	DPYSL4 CRMP3 ULIP4	572
O14543	SOCS3_HUMAN	Suppressor of cytokine signaling 3 (SOCS-3) (Cytokine-inducible SH2 protein 3) (CIS-3) (STAT-induced STAT inhibitor 3) (SSI-3)	SOCS3 CIS3 SSI3	225
O14544	SOCS6_HUMAN	Suppressor of cytokine signaling 6 (SOCS-6) (Cytokine-inducible SH2 protein 4) (CIS-4) (Suppressor of cytokine signaling 4) (SOCS-4)	SOCS6 CIS4 SOCS4	535
O14548	CO72L_HUMAN	Cytochrome c oxidase subunit 7A2-like, mitochondrial (Cytochrome c oxidase subunit 7A-related protein) (COX7a-related protein) (Cytochrome c oxidase subunit VIIa-related protein) (EB1) (Supercomplex assembly factor 1)	COX7A2L COX7AR COX7RP SCAF1 SCAFI	114
O14556	G3PT_HUMAN	Glyceraldehyde-3-phosphate dehydrogenase, testis-specific (EC 1.2.1.12) (Spermatogenic cell-specific glyceraldehyde 3-phosphate dehydrogenase 2) (GAPDH-2) (Spermatogenic glyceraldehyde-3-phosphate dehydrogenase)	GAPDHS GAPD2 GAPDH2 GAPDS HSD-35 HSD35	408
O14558	HSPB6_HUMAN	Heat shock protein beta-6 (HspB6) (Heat shock 20 kDa-like protein p20) (Heat shock protein family B member 6)	HSPB6	160
O14559	RHG33_HUMAN	Rho GTPase-activating protein 33 (Rho-type GTPase-activating protein 33) (Sorting nexin-26) (Tc10/CDC42 GTPase-activating protein)	ARHGAP33 SNX26 TCGAP	1287
O14561	ACPM_HUMAN	Acyl carrier protein, mitochondrial (ACP) (CI-SDAP) (NADH-ubiquinone oxidoreductase 9.6 kDa subunit)	NDUFAB1	156
O14569	C56D2_HUMAN	Transmembrane reductase CYB561D2 (EC 7.2.1.3) (Cytochrome b561 domain-containing protein 2) (Putative tumor suppressor protein 101F6)	CYB561D2 101F6 LUCA12.2	222
O14576	DC1I1_HUMAN	Cytoplasmic dynein 1 intermediate chain 1 (Cytoplasmic dynein intermediate chain 1) (Dynein intermediate chain 1, cytosolic) (DH IC-1)	DYNC1I1 DNCI1 DNCIC1	645
O14578	CTRO_HUMAN	Citron Rho-interacting kinase (CRIK) (EC 2.7.11.1) (Serine/threonine-protein kinase 21)	CIT CRIK KIAA0949 STK21	2027
O14579	COPE_HUMAN	Coatomer subunit epsilon (Epsilon-coat protein) (Epsilon-COP)	COPE	308
O14593	RFXK_HUMAN	DNA-binding protein RFXANK (Ankyrin repeat family A protein 1) (Regulatory factor X subunit B) (RFX-B) (Regulatory factor X-associated ankyrin-containing protein)	RFXANK ANKRA1 RFXB	260
O14594	NCAN_HUMAN	Neurocan core protein (Chondroitin sulfate proteoglycan 3)	NCAN CSPG3 NEUR	1321
O14595	CTDS2_HUMAN	Carboxy-terminal domain RNA polymerase II polypeptide A small phosphatase 2 (EC 3.1.3.16) (Nuclear LIM interactor-interacting factor 2) (NLI-interacting factor 2) (Protein OS-4) (Small C-terminal domain phosphatase 2) (Small CTD phosphatase 2) (SCP2)	CTDSP2 NIF2 OS4 SCP2	271
O14607	UTY_HUMAN	Histone demethylase UTY (EC 1.14.11.68) (Ubiquitously-transcribed TPR protein on the Y chromosome) (Ubiquitously-transcribed Y chromosome tetratricopeptide repeat protein) ([histone H3]-trimethyl-L-lysine(27) demethylase UTY)	UTY KDM6C	1347
O14610	GBGT2_HUMAN	Guanine nucleotide-binding protein G(I)/G(S)/G(O) subunit gamma-T2 (G gamma-C) (G-gamma-8) (G-gamma-9) (Guanine nucleotide binding protein gamma transducing activity polypeptide 2)	GNGT2 GNG8 GNG9 GNGT8	69
O14613	BORG1_HUMAN	Cdc42 effector protein 2 (Binder of Rho GTPases 1)	CDC42EP2 BORG1 CEP2	210
O14617	AP3D1_HUMAN	AP-3 complex subunit delta-1 (AP-3 complex subunit delta) (Adaptor-related protein complex 3 subunit delta-1) (Delta-adaptin)	AP3D1 PRO0039	1153
O14618	CCS_HUMAN	Copper chaperone for superoxide dismutase (Superoxide dismutase copper chaperone)	CCS	274
O14625	CXL11_HUMAN	C-X-C motif chemokine 11 (Beta-R1) (H174) (Interferon gamma-inducible protein 9) (IP-9) (Interferon-inducible T-cell alpha chemoattractant) (I-TAC) (Small-inducible cytokine B11)	CXCL11 ITAC SCYB11 SCYB9B	94
O14627	CDX4_HUMAN	Homeobox protein CDX-4 (Caudal-type homeobox protein 4)	CDX4	284
O14628	ZN195_HUMAN	Zinc finger protein 195	ZNF195 ZNFP104	629
O14633	LCE2B_HUMAN	Late cornified envelope protein 2B (Late envelope protein 10) (Skin-specific protein Xp5) (Small proline-rich-like epidermal differentiation complex protein 1B)	LCE2B LEP10 SPRL1B XP5	110
O14638	ENPP3_HUMAN	Ectonucleotide pyrophosphatase/phosphodiesterase family member 3 (E-NPP 3) (NPP3) (Alkaline phosphodiesterase I) (EC 3.1.4.1) (Dinucleoside polyphosphatase) (EC 3.6.1.-) (Nucleotide diphosphatase) (Nucleotide pyrophosphatase) (NPPase) (EC 3.6.1.9) (Phosphodiesterase I beta) (PD-Ibeta) (Phosphodiesterase I/nucleotide pyrophosphatase 3) (CD antigen CD203c)	ENPP3 PDNP3	875
O14639	ABLM1_HUMAN	Actin-binding LIM protein 1 (abLIM-1) (Actin-binding LIM protein family member 1) (Actin-binding double zinc finger protein) (LIMAB1) (Limatin)	ABLIM1 ABLIM KIAA0059 LIMAB1	778
O14640	DVL1_HUMAN	Segment polarity protein dishevelled homolog DVL-1 (Dishevelled-1) (DSH homolog 1)	DVL1	695
O14641	DVL2_HUMAN	Segment polarity protein dishevelled homolog DVL-2 (Dishevelled-2) (DSH homolog 2)	DVL2	736
O14645	IDLC_HUMAN	Axonemal dynein light intermediate polypeptide 1 (Inner dynein arm light chain, axonemal) (hp28)	DNALI1	258
O14646	CHD1_HUMAN	Chromodomain-helicase-DNA-binding protein 1 (CHD-1) (EC 3.6.4.12) (ATP-dependent helicase CHD1)	CHD1	1710
O14647	CHD2_HUMAN	Chromodomain-helicase-DNA-binding protein 2 (CHD-2) (EC 3.6.4.12) (ATP-dependent helicase CHD2)	CHD2	1828
O14649	KCNK3_HUMAN	Potassium channel subfamily K member 3 (Acid-sensitive potassium channel protein TASK-1) (TWIK-related acid-sensitive K(+) channel 1) (Two pore potassium channel KT3.1) (Two pore K(+) channel KT3.1)	KCNK3 TASK TASK1	394
O14653	GOSR2_HUMAN	Golgi SNAP receptor complex member 2 (27 kDa Golgi SNARE protein) (Membrin)	GOSR2 GS27	212
O14654	IRS4_HUMAN	Insulin receptor substrate 4 (IRS-4) (160 kDa phosphotyrosine protein) (py160) (Phosphoprotein of 160 kDa) (pp160)	IRS4	1257
O14656	TOR1A_HUMAN	Torsin-1A (Dystonia 1 protein) (Torsin ATPase-1A) (EC 3.6.4.-) (Torsin family 1 member A)	TOR1A DQ2 DYT1 TA TORA	332
O14657	TOR1B_HUMAN	Torsin-1B (Torsin ATPase-1B) (EC 3.6.4.-) (Torsin family 1 member B)	TOR1B DQ1 FKSG18	336
O14662	STX16_HUMAN	Syntaxin-16 (Syn16)	STX16	325
O14669	TMG2_HUMAN	Transmembrane gamma-carboxyglutamic acid protein 2 (Proline-rich gamma-carboxyglutamic acid protein 2) (Proline-rich Gla protein 2)	PRRG2 PRGP2 TMG2	202
O14672	ADA10_HUMAN	Disintegrin and metalloproteinase domain-containing protein 10 (ADAM 10) (EC 3.4.24.81) (CDw156) (Kuzbanian protein homolog) (Mammalian disintegrin-metalloprotease) (CD antigen CD156c)	ADAM10 KUZ MADM	748
O14678	ABCD4_HUMAN	Lysosomal cobalamin transporter ABCD4 (EC 7.6.2.8) (ATP-binding cassette sub-family D member 4) (PMP70-related protein) (P70R) (Peroxisomal membrane protein 1-like) (PXMP1-L) (Peroxisomal membrane protein 69) (PMP69)	ABCD4 PXMP1L	606
O14681	EI24_HUMAN	Etoposide-induced protein 2.4 homolog (p53-induced gene 8 protein)	EI24 PIG8	340
O14682	ENC1_HUMAN	Ectoderm-neural cortex protein 1 (ENC-1) (Kelch-like protein 37) (Nuclear matrix protein NRP/B) (p53-induced gene 10 protein)	ENC1 KLHL37 NRPB PIG10	589
O14684	PTGES_HUMAN	Prostaglandin E synthase (EC 5.3.99.3) (Glutathione peroxidase PTGES) (EC 1.11.1.-) (Glutathione transferase PTGES) (EC 2.5.1.18) (Microsomal glutathione S-transferase 1-like 1) (MGST1-L1) (Microsomal prostaglandin E synthase 1) (MPGES-1) (p53-induced gene 12 protein)	PTGES MGST1L1 MPGES1 PGES PIG12	152
O14686	KMT2D_HUMAN	Histone-lysine N-methyltransferase 2D (Lysine N-methyltransferase 2D) (EC 2.1.1.364) (ALL1-related protein) (Myeloid/lymphoid or mixed-lineage leukemia protein 2)	KMT2D ALR MLL2 MLL4	5537
O14713	ITBP1_HUMAN	Integrin beta-1-binding protein 1 (Integrin cytoplasmic domain-associated protein 1) (ICAP-1)	ITGB1BP1 ICAP1	200
O14717	TRDMT_HUMAN	tRNA (cytosine(38)-C(5))-methyltransferase (EC 2.1.1.204) (DNA (cytosine-5)-methyltransferase-like protein 2) (Dnmt2) (DNA methyltransferase homolog HsaIIP) (DNA MTase homolog HsaIIP) (M.HsaIIP) (PuMet)	TRDMT1 DNMT2	391
O14727	APAF_HUMAN	Apoptotic protease-activating factor 1 (APAF-1)	APAF1 KIAA0413	1248
O14730	RIOK3_HUMAN	Serine/threonine-protein kinase RIO3 (EC 2.7.11.1) (RIO kinase 3) (sudD homolog)	RIOK3 SUDD	519
O14732	IMPA2_HUMAN	Inositol monophosphatase 2 (IMP 2) (IMPase 2) (EC 3.1.3.25) (Inositol-1(or 4)-monophosphatase 2) (Myo-inositol monophosphatase A2)	IMPA2 IMP.18P	288
O14733	MP2K7_HUMAN	Dual specificity mitogen-activated protein kinase kinase 7 (MAP kinase kinase 7) (MAPKK 7) (EC 2.7.12.2) (JNK-activating kinase 2) (MAPK/ERK kinase 7) (MEK 7) (Stress-activated protein kinase kinase 4) (SAPK kinase 4) (SAPKK-4) (SAPKK4) (c-Jun N-terminal kinase kinase 2) (JNK kinase 2) (JNKK 2)	MAP2K7 JNKK2 MEK7 MKK7 PRKMK7 SKK4	419
O14734	ACOT8_HUMAN	Acyl-coenzyme A thioesterase 8 (Acyl-CoA thioesterase 8) (EC 3.1.2.1) (EC 3.1.2.11) (EC 3.1.2.2) (EC 3.1.2.3) (EC 3.1.2.5) (Choloyl-coenzyme A thioesterase) (EC 3.1.2.27) (HIV-Nef-associated acyl-CoA thioesterase) (Peroxisomal acyl-CoA thioesterase 2) (PTE-2) (Peroxisomal acyl-coenzyme A thioester hydrolase 1) (PTE-1) (Peroxisomal long-chain acyl-CoA thioesterase 1) (Thioesterase II) (hACTE-III) …	ACOT8 ACTEIII PTE1	319
O14735	CDIPT_HUMAN	CDP-diacylglycerol--inositol 3-phosphatidyltransferase (EC 2.7.8.11) (Phosphatidylinositol synthase) (PI synthase) (PtdIns synthase)	CDIPT PIS PIS1	213
O14737	PDCD5_HUMAN	Programmed cell death protein 5 (TF-1 cell apoptosis-related protein 19) (Protein TFAR19)	PDCD5 TFAR19	125
O14744	ANM5_HUMAN	Protein arginine N-methyltransferase 5 (PRMT5) (EC 2.1.1.320) (72 kDa ICln-binding protein) (Histone-arginine N-methyltransferase PRMT5) (Jak-binding protein 1) (Shk1 kinase-binding protein 1 homolog) (SKB1 homolog) (SKB1Hs) [Cleaved into: Protein arginine N-methyltransferase 5, N-terminally processed]	PRMT5 HRMT1L5 IBP72 JBP1 SKB1	637
O14745	NHRF1_HUMAN	Na(+)/H(+) exchange regulatory cofactor NHE-RF1 (NHERF-1) (Ezrin-radixin-moesin-binding phosphoprotein 50) (EBP50) (Regulatory cofactor of Na(+)/H(+) exchanger) (Sodium-hydrogen exchanger regulatory factor 1) (Solute carrier family 9 isoform A3 regulatory factor 1)	NHERF1 NHERF SLC9A3R1	358
O14746	TERT_HUMAN	Telomerase reverse transcriptase (EC 2.7.7.49) (HEST2) (Telomerase catalytic subunit) (Telomerase-associated protein 2) (TP2)	TERT EST2 TCS1 TRT	1132
O14756	H17B6_HUMAN	17-beta-hydroxysteroid dehydrogenase type 6 (17-beta-HSD 6) (17-beta-HSD6) (EC 1.1.1.105) (EC 1.1.1.209) (EC 1.1.1.239) (EC 1.1.1.53) (EC 1.1.1.62) (3-alpha->beta-hydroxysteroid epimerase) (3-alpha->beta-HSE) (Oxidative 3-alpha hydroxysteroid dehydrogenase) (Short chain dehydrogenase/reductase family 9C member 6)	HSD17B6 RODH SDR9C6	317
O14757	CHK1_HUMAN	Serine/threonine-protein kinase Chk1 (EC 2.7.11.1) (CHK1 checkpoint homolog) (Cell cycle checkpoint kinase) (Checkpoint kinase-1)	CHEK1 CHK1	476
O14763	TR10B_HUMAN	Tumor necrosis factor receptor superfamily member 10B (Death receptor 5) (TNF-related apoptosis-inducing ligand receptor 2) (TRAIL receptor 2) (TRAIL-R2) (CD antigen CD262)	TNFRSF10B DR5 KILLER TRAILR2 TRICK2 ZTNFR9 UNQ160/PRO186	440
O14764	GBRD_HUMAN	Gamma-aminobutyric acid receptor subunit delta (GABA(A) receptor subunit delta) (GABAAR subunit delta)	GABRD	452
O14770	MEIS2_HUMAN	Homeobox protein Meis2 (Meis1-related protein 1)	MEIS2 MRG1	477
O14771	ZN213_HUMAN	Zinc finger protein 213 (Putative transcription factor CR53) (Zinc finger protein with KRAB and SCAN domains 21)	ZNF213 ZKSCAN21	459
O14772	FPGT_HUMAN	Fucose-1-phosphate guanylyltransferase (EC 2.7.7.30) (GDP-L-fucose diphosphorylase) (GDP-L-fucose pyrophosphorylase)	FPGT GFPP	607
O14773	TPP1_HUMAN	Tripeptidyl-peptidase 1 (TPP-1) (EC 3.4.14.9) (Cell growth-inhibiting gene 1 protein) (Lysosomal pepstatin-insensitive protease) (LPIC) (Tripeptidyl aminopeptidase) (Tripeptidyl-peptidase I) (TPP-I)	TPP1 CLN2 GIG1 UNQ267/PRO304	563
O14775	GNB5_HUMAN	Guanine nucleotide-binding protein subunit beta-5 (Gbeta5) (Transducin beta chain 5)	GNB5	395
O14776	TCRG1_HUMAN	Transcription elongation regulator 1 (TATA box-binding protein-associated factor 2S) (Transcription factor CA150)	TCERG1 CA150 TAF2S	1098
O14777	NDC80_HUMAN	Kinetochore protein NDC80 homolog (Highly expressed in cancer protein) (Kinetochore protein Hec1) (HsHec1) (Kinetochore-associated protein 2) (Retinoblastoma-associated protein HEC)	NDC80 HEC HEC1 KNTC2	642
O14782	KIF3C_HUMAN	Kinesin-like protein KIF3C	KIF3C	793
O14786	NRP1_HUMAN	Neuropilin-1 (Vascular endothelial cell growth factor 165 receptor) (CD antigen CD304)	NRP1 NRP VEGF165R	923
O14787	TNPO2_HUMAN	Transportin-2 (Karyopherin beta-2b)	TNPO2	897
O14788	TNF11_HUMAN	Tumor necrosis factor ligand superfamily member 11 (Osteoclast differentiation factor) (ODF) (Osteoprotegerin ligand) (OPGL) (Receptor activator of nuclear factor kappa-B ligand) (RANKL) (TNF-related activation-induced cytokine) (TRANCE) (CD antigen CD254) [Cleaved into: Tumor necrosis factor ligand superfamily member 11, membrane form; Tumor necrosis factor ligand superfamily member 11, soluble …	TNFSF11 OPGL RANKL TRANCE	317
O14791	APOL1_HUMAN	Apolipoprotein L1 (Apolipoprotein L) (Apo-L) (ApoL) (Apolipoprotein L-I) (ApoL-I)	APOL1 APOL	398
O14792	HS3S1_HUMAN	Heparan sulfate glucosamine 3-O-sulfotransferase 1 (EC 2.8.2.23) (Heparan sulfate D-glucosaminyl 3-O-sulfotransferase 1) (3-OST-1) (Heparan sulfate 3-O-sulfotransferase 1) (h3-OST-1)	HS3ST1 3OST 3OST1	307
O14793	GDF8_HUMAN	Growth/differentiation factor 8 (GDF-8) (Myostatin)	MSTN GDF8	375
O14795	UN13B_HUMAN	Protein unc-13 homolog B (Munc13-2) (munc13)	UNC13B UNC13	1591
O14796	SH21B_HUMAN	SH2 domain-containing protein 1B (EWS/FLI1-activated transcript 2) (EAT-2)	SH2D1B EAT2	132
O14798	TR10C_HUMAN	Tumor necrosis factor receptor superfamily member 10C (Antagonist decoy receptor for TRAIL/Apo-2L) (Decoy TRAIL receptor without death domain) (Decoy receptor 1) (DcR1) (Lymphocyte inhibitor of TRAIL) (TNF-related apoptosis-inducing ligand receptor 3) (TRAIL receptor 3) (TRAIL-R3) (TRAIL receptor without an intracellular domain) (CD antigen CD263)	TNFRSF10C DCR1 LIT TRAILR3 TRID UNQ321/PRO366	259
O14802	RPC1_HUMAN	DNA-directed RNA polymerase III subunit RPC1 (RNA polymerase III subunit C1) (EC 2.7.7.6) (DNA-directed RNA polymerase III largest subunit) (DNA-directed RNA polymerase III subunit A) (RNA polymerase III 155 kDa subunit) (RPC155) (RNA polymerase III subunit C160)	POLR3A	1390
O14804	TAAR5_HUMAN	Trace amine-associated receptor 5 (TaR-5) (Trace amine receptor 5) (hTaar5) (Putative neurotransmitter receptor)	TAAR5 PNR	337
O14807	RASM_HUMAN	Ras-related protein M-Ras (EC 3.6.5.2) (Ras-related protein R-Ras3)	MRAS RRAS3	208
O14810	CPLX1_HUMAN	Complexin-1 (Complexin I) (CPX I) (Synaphin-2)	CPLX1	134
O14813	PHX2A_HUMAN	Paired mesoderm homeobox protein 2A (ARIX1 homeodomain protein) (Aristaless homeobox protein homolog) (Paired-like homeobox 2A)	PHOX2A ARIX PMX2A	284
O14815	CAN9_HUMAN	Calpain-9 (EC 3.4.22.-) (Digestive tract-specific calpain) (New calpain 4) (nCL-4) (Protein CG36)	CAPN9 NCL4	690
O14817	TSN4_HUMAN	Tetraspanin-4 (Tspan-4) (Novel antigen 2) (NAG-2) (Transmembrane 4 superfamily member 7)	TSPAN4 NAG2 TM4SF7	238
O14818	PSA7_HUMAN	Proteasome subunit alpha type-7 (Proteasome subunit RC6-1) (Proteasome subunit XAPC7) (Proteasome subunit alpha-4) (alpha-4)	PSMA7 HSPC	248
O14827	RGRF2_HUMAN	Ras-specific guanine nucleotide-releasing factor 2 (Ras-GRF2) (Ras guanine nucleotide exchange factor 2)	RASGRF2 GRF2	1237
O14828	SCAM3_HUMAN	Secretory carrier-associated membrane protein 3 (Secretory carrier membrane protein 3)	SCAMP3 C1orf3 PROPIN1	347
O14829	PPE1_HUMAN	Serine/threonine-protein phosphatase with EF-hands 1 (PPEF-1) (EC 3.1.3.16) (Protein phosphatase with EF calcium-binding domain) (PPEF) (Serine/threonine-protein phosphatase 7) (PP7)	PPEF1 PPEF PPP7C	653
O14830	PPE2_HUMAN	Serine/threonine-protein phosphatase with EF-hands 2 (PPEF-2) (EC 3.1.3.16)	PPEF2	753
O14832	PAHX_HUMAN	Phytanoyl-CoA dioxygenase, peroxisomal (EC 1.14.11.18) (Phytanic acid oxidase) (Phytanoyl-CoA alpha-hydroxylase) (PhyH)	PHYH PAHX	338
O14836	TR13B_HUMAN	Tumor necrosis factor receptor superfamily member 13B (Transmembrane activator and CAML interactor) (CD antigen CD267)	TNFRSF13B TACI	293
O14841	OPLA_HUMAN	5-oxoprolinase (EC 3.5.2.9) (5-oxo-L-prolinase) (5-OPase) (Pyroglutamase)	OPLAH	1288
O14842	FFAR1_HUMAN	Free fatty acid receptor 1 (G-protein coupled receptor 40)	FFAR1 GPR40	300
O14843	FFAR3_HUMAN	Free fatty acid receptor 3 (G-protein coupled receptor 41)	FFAR3 GPR41	346
O14862	AIM2_HUMAN	Interferon-inducible protein AIM2 (Absent in melanoma 2)	AIM2	343
O14863	ZNT4_HUMAN	Probable proton-coupled zinc antiporter SLC30A4 (Solute carrier family 30 member 4) (Zinc transporter 4) (ZnT-4)	SLC30A4 ZNT4	429
O14867	BACH1_HUMAN	Transcription regulator protein BACH1 (BTB and CNC homolog 1) (HA2303)	BACH1	736
O14874	BCKD_HUMAN	Branched-chain alpha-ketoacid dehydrogenase kinase (BCKDH kinase) (BCKDHKIN) (BDK) (EC 2.7.11.1) ([3-methyl-2-oxobutanoate dehydrogenase [lipoamide]] kinase, mitochondrial) (EC 2.7.11.4)	BCKDK	412
O14879	IFIT3_HUMAN	Interferon-induced protein with tetratricopeptide repeats 3 (IFIT-3) (CIG49) (ISG-60) (Interferon-induced 60 kDa protein) (IFI-60K) (Interferon-induced protein with tetratricopeptide repeats 4) (IFIT-4) (Retinoic acid-induced gene G protein) (P60) (RIG-G)	IFIT3 CIG-49 IFI60 IFIT4 ISG60	490
O14880	MGST3_HUMAN	Glutathione S-transferase 3, mitochondrial (GST-3) (EC 2.5.1.-) (Glutathione peroxidase MGST3) (EC 1.11.1.-) (LTC4 synthase MGST3) (EC 4.4.1.20)	MGST3	152
O14893	GEMI2_HUMAN	Gem-associated protein 2 (Gemin-2) (Component of gems 2) (Survival of motor neuron protein-interacting protein 1) (SMN-interacting protein 1)	GEMIN2 SIP1	280
O14894	T4S5_HUMAN	Transmembrane 4 L6 family member 5 (Tetraspan transmembrane protein L6H)	TM4SF5	197
O14896	IRF6_HUMAN	Interferon regulatory factor 6 (IRF-6)	IRF6	467
O14901	KLF11_HUMAN	Krueppel-like factor 11 (Transforming growth factor-beta-inducible early growth response protein 2) (TGFB-inducible early growth response protein 2) (TIEG-2)	KLF11 FKLF TIEG2	512
O14904	WNT9A_HUMAN	Protein Wnt-9a (Protein Wnt-14)	WNT9A WNT14	365
O14905	WNT9B_HUMAN	Protein Wnt-9b (Protein Wnt-14b) (Protein Wnt-15)	WNT9B WNT14B WNT15 UNQ6973/PRO21956	357
O14907	TX1B3_HUMAN	Tax1-binding protein 3 (Glutaminase-interacting protein 3) (Tax interaction protein 1) (TIP-1) (Tax-interacting protein 1)	TAX1BP3 TIP1	124
O14908	GIPC1_HUMAN	PDZ domain-containing protein GIPC1 (GAIP C-terminus-interacting protein) (RGS-GAIP-interacting protein) (RGS19-interacting protein 1) (Synectin) (Tax interaction protein 2) (TIP-2)	GIPC1 C19orf3 GIPC RGS19IP1	333
O14910	LIN7A_HUMAN	Protein lin-7 homolog A (Lin-7A) (hLin-7) (Mammalian lin-seven protein 1) (MALS-1) (Tax interaction protein 33) (TIP-33) (Vertebrate lin-7 homolog 1) (Veli-1)	LIN7A MALS1 VELI1	233
O14917	PCD17_HUMAN	Protocadherin-17 (Protocadherin-68)	PCDH17 PCDH68 PCH68	1159
O14920	IKKB_HUMAN	Inhibitor of nuclear factor kappa-B kinase subunit beta (I-kappa-B-kinase beta) (IKK-B) (IKK-beta) (IkBKB) (EC 2.7.11.10) (I-kappa-B kinase 2) (IKK-2) (IKK2) (Nuclear factor NF-kappa-B inhibitor kinase beta) (NFKBIKB) (Serine/threonine protein kinase IKBKB) (EC 2.7.11.1)	IKBKB IKKB	756
O14924	RGS12_HUMAN	Regulator of G-protein signaling 12 (RGS12)	RGS12	1447
O14925	TIM23_HUMAN	Mitochondrial import inner membrane translocase subunit Tim23	TIMM23 TIM23	209
O14926	FSCN2_HUMAN	Fascin-2 (Retinal fascin)	FSCN2	492
O14929	HAT1_HUMAN	Histone acetyltransferase type B catalytic subunit (EC 2.3.1.48) (Histone acetyltransferase 1)	HAT1 KAT1	419
O14931	NCTR3_HUMAN	Natural cytotoxicity triggering receptor 3 (Activating natural killer receptor p30) (Natural killer cell p30-related protein) (NK-p30) (NKp30) (CD antigen CD337)	NCR3 1C7 LY117	201
O14933	UB2L6_HUMAN	Ubiquitin/ISG15-conjugating enzyme E2 L6 (EC 2.3.2.23) (E2 ubiquitin-conjugating enzyme L6) (Retinoic acid-induced gene B protein) (RIG-B) (UbcH8) (Ubiquitin carrier protein L6) (Ubiquitin-protein ligase L6)	UBE2L6 UBCH8	153
O14936	CSKP_HUMAN	Peripheral plasma membrane protein CASK (hCASK) (EC 2.7.11.1) (Calcium/calmodulin-dependent serine protein kinase) (Protein lin-2 homolog)	CASK LIN2	926
O14939	PLD2_HUMAN	Phospholipase D2 (PLD 2) (hPLD2) (EC 3.1.4.4) (Choline phosphatase 2) (PLD1C) (Phosphatidylcholine-hydrolyzing phospholipase D2)	PLD2	933
O14944	EREG_HUMAN	Proepiregulin [Cleaved into: Epiregulin (EPR)]	EREG	169
O14948	TFEC_HUMAN	Transcription factor EC (TFE-C) (Class E basic helix-loop-helix protein 34) (bHLHe34) (Transcription factor EC-like) (hTFEC-L)	TFEC BHLHE34 TCFEC TFECL	347
O14949	QCR8_HUMAN	Cytochrome b-c1 complex subunit 8 (Complex III subunit 8) (Complex III subunit VIII) (Ubiquinol-cytochrome c reductase complex 9.5 kDa protein) (Ubiquinol-cytochrome c reductase complex ubiquinone-binding protein QP-C)	UQCRQ	82
O14950	ML12B_HUMAN	Myosin regulatory light chain 12B (MLC-2A) (MLC-2) (Myosin regulatory light chain 2-B, smooth muscle isoform) (Myosin regulatory light chain 20 kDa) (MLC20) (Myosin regulatory light chain MRLC2) (SHUJUN-1)	MYL12B MRLC2 MYLC2B	172
O14958	CASQ2_HUMAN	Calsequestrin-2 (Calsequestrin, cardiac muscle isoform)	CASQ2	399
O14960	LECT2_HUMAN	Leukocyte cell-derived chemotaxin-2 (LECT-2) (hLECT2)	LECT2	151
O14964	HGS_HUMAN	Hepatocyte growth factor-regulated tyrosine kinase substrate (Hrs) (Protein pp110)	HGS HRS	777
O14965	AURKA_HUMAN	Aurora kinase A (EC 2.7.11.1) (Aurora 2) (Aurora/IPL1-related kinase 1) (ARK-1) (Aurora-related kinase 1) (Breast tumor-amplified kinase) (Ipl1- and aurora-related kinase 1) (Serine/threonine-protein kinase 15) (Serine/threonine-protein kinase 6) (Serine/threonine-protein kinase Ayk1) (Serine/threonine-protein kinase aurora-A)	AURKA AIK AIRK1 ARK1 AURA AYK1 BTAK IAK1 STK15 STK6	403
O14966	RAB7L_HUMAN	Ras-related protein Rab-7L1 (Rab-7-like protein 1) (Ras-related protein Rab-29)	RAB29 RAB7L1	203
O14967	CLGN_HUMAN	Calmegin	CLGN	610
O14972	VP26C_HUMAN	Vacuolar protein sorting-associated protein 26C (Down syndrome critical region protein 3) (Down syndrome critical region protein A)	VPS26C DCRA DSCR3 DSCRA	297
O14974	MYPT1_HUMAN	Protein phosphatase 1 regulatory subunit 12A (Myosin phosphatase-targeting subunit 1) (Myosin phosphatase target subunit 1) (Protein phosphatase myosin-binding subunit)	PPP1R12A MBS MYPT1	1030
O14975	S27A2_HUMAN	Long-chain fatty acid transport protein 2 (Arachidonate--CoA ligase) (EC 6.2.1.15) (Fatty acid transport protein 2) (FATP-2) (Fatty-acid-coenzyme A ligase, very long-chain 1) (Long-chain-fatty-acid--CoA ligase) (EC 6.2.1.3) (Phytanate--CoA ligase) (EC 6.2.1.24) (Solute carrier family 27 member 2) (THCA-CoA ligase) (EC 6.2.1.7) (Very long-chain acyl-CoA synthetase) (VLACS) (VLCS) (EC 6.2.1.-) (Ver…	SLC27A2 ACSVL1 FACVL1 FATP2 VLACS	620
O14976	GAK_HUMAN	Cyclin-G-associated kinase (EC 2.7.11.1) (DnaJ homolog subfamily C member 26)	GAK DNAJC26	1311
O14977	AZIN1_HUMAN	Antizyme inhibitor 1 (AZI) (AZI1) (Ornithine decarboxylase antizyme inhibitor)	AZIN1 OAZI OAZIN	448
O14978	ZN263_HUMAN	Zinc finger protein 263 (Zinc finger protein FPM315) (Zinc finger protein with KRAB and SCAN domains 12)	ZNF263 FPM315 ZKSCAN12	683
O14979	HNRDL_HUMAN	Heterogeneous nuclear ribonucleoprotein D-like (hnRNP D-like) (hnRNP DL) (AU-rich element RNA-binding factor) (JKT41-binding protein) (Protein laAUF1)	HNRNPDL HNRPDL JKTBP	420
O14980	XPO1_HUMAN	Exportin-1 (Exp1) (Chromosome region maintenance 1 protein homolog)	XPO1 CRM1	1071
O14981	BTAF1_HUMAN	TATA-binding protein-associated factor 172 (EC 3.6.4.-) (ATP-dependent helicase BTAF1) (B-TFIID transcription factor-associated 170 kDa subunit) (TAF(II)170) (TBP-associated factor 172) (TAF-172)	BTAF1 TAF172	1849
O14983	AT2A1_HUMAN	Sarcoplasmic/endoplasmic reticulum calcium ATPase 1 (SERCA1) (SR Ca(2+)-ATPase 1) (EC 7.2.2.10) (Calcium pump 1) (Calcium-transporting ATPase sarcoplasmic reticulum type, fast twitch skeletal muscle isoform) (Endoplasmic reticulum class 1/2 Ca(2+) ATPase)	ATP2A1	1001
O14986	PI51B_HUMAN	Phosphatidylinositol 4-phosphate 5-kinase type-1 beta (PIP5K1-beta) (PtdIns(4)P-5-kinase 1 beta) (EC 2.7.1.68) (Phosphatidylinositol 4-phosphate 5-kinase type I beta) (PIP5KIbeta) (Protein STM-7) (Type I phosphatidylinositol 4-phosphate 5-kinase beta)	PIP5K1B STM7	540
O14994	SYN3_HUMAN	Synapsin-3 (Synapsin III)	SYN3	580
O15013	ARHGA_HUMAN	Rho guanine nucleotide exchange factor 10	ARHGEF10 KIAA0294	1369
O15014	ZN609_HUMAN	Zinc finger protein 609	ZNF609 KIAA0295	1411
O15015	ZN646_HUMAN	Zinc finger protein 646	ZNF646 KIAA0296	1832
O15018	PDZD2_HUMAN	PDZ domain-containing protein 2 (Activated in prostate cancer protein) (PDZ domain-containing protein 3) [Cleaved into: Processed PDZ domain-containing protein 2]	PDZD2 AIPC KIAA0300 PDZK3	2839
O15020	SPTN2_HUMAN	Spectrin beta chain, non-erythrocytic 2 (Beta-III spectrin) (Spinocerebellar ataxia 5 protein)	SPTBN2 KIAA0302 SCA5	2390
O15021	MAST4_HUMAN	Microtubule-associated serine/threonine-protein kinase 4 (EC 2.7.11.1)	MAST4 KIAA0303	2623
O15027	SC16A_HUMAN	Protein transport protein Sec16A (SEC16 homolog A) (p250)	SEC16A KIAA0310 SEC16 SEC16L	2357
O15031	PLXB2_HUMAN	Plexin-B2 (MM1)	PLXNB2 KIAA0315	1838
O15033	AREL1_HUMAN	Apoptosis-resistant E3 ubiquitin protein ligase 1 (EC 2.3.2.26) (Apoptosis-resistant HECT-type E3 ubiquitin transferase 1)	AREL1 KIAA0317	823
O15040	TCPR2_HUMAN	Tectonin beta-propeller repeat-containing protein 2 (WD repeat-containing protein KIAA0329/KIAA0297)	TECPR2 KIAA0297 KIAA0329	1411
O15041	SEM3E_HUMAN	Semaphorin-3E	SEMA3E KIAA0331 SEMAH	775
O15042	SR140_HUMAN	U2 snRNP-associated SURP motif-containing protein (140 kDa Ser/Arg-rich domain protein) (U2-associated protein SR140)	U2SURP KIAA0332 SR140	1029
O15047	SET1A_HUMAN	Histone-lysine N-methyltransferase SETD1A (EC 2.1.1.364) (Lysine N-methyltransferase 2F) (SET domain-containing protein 1A) (hSET1A) (Set1/Ash2 histone methyltransferase complex subunit SET1)	SETD1A KIAA0339 KMT2F SET1 SET1A	1707
O15049	N4BP3_HUMAN	NEDD4-binding protein 3 (N4BP3)	N4BP3 KIAA0341	544
O15054	KDM6B_HUMAN	Lysine-specific demethylase 6B (EC 1.14.11.68) (JmjC domain-containing protein 3) (Jumonji domain-containing protein 3) (Lysine demethylase 6B) ([histone H3]-trimethyl-L-lysine(27) demethylase 6B)	KDM6B JMJD3 KIAA0346	1643
O15055	PER2_HUMAN	Period circadian protein homolog 2 (hPER2) (Circadian clock protein PERIOD 2)	PER2 KIAA0347	1255
O15056	SYNJ2_HUMAN	Synaptojanin-2 (EC 3.1.3.36) (Synaptic inositol 1,4,5-trisphosphate 5-phosphatase 2)	SYNJ2 KIAA0348	1496
O15060	ZBT39_HUMAN	Zinc finger and BTB domain-containing protein 39	ZBTB39 KIAA0352	712
O15061	SYNEM_HUMAN	Synemin (Desmuslin)	SYNM DMN KIAA0353 SYN	1565
O15062	ZBTB5_HUMAN	Zinc finger and BTB domain-containing protein 5	ZBTB5 KIAA0354	677
O15066	KIF3B_HUMAN	Kinesin-like protein KIF3B (HH0048) (Microtubule plus end-directed kinesin motor 3B) [Cleaved into: Kinesin-like protein KIF3B, N-terminally processed]	KIF3B KIAA0359	747
O15067	PUR4_HUMAN	Phosphoribosylformylglycinamidine synthase (FGAM synthase) (FGAMS) (EC 6.3.5.3) (Formylglycinamide ribonucleotide amidotransferase) (FGAR amidotransferase) (FGAR-AT) (Formylglycinamide ribotide amidotransferase) (Phosphoribosylformylglycineamide amidotransferase)	PFAS KIAA0361	1338
O15068	MCF2L_HUMAN	Guanine nucleotide exchange factor DBS (DBL's big sister) (MCF2-transforming sequence-like protein)	MCF2L KIAA0362 OST	1137
O15072	ATS3_HUMAN	A disintegrin and metalloproteinase with thrombospondin motifs 3 (ADAM-TS 3) (ADAM-TS3) (ADAMTS-3) (EC 3.4.24.-) (Procollagen II N-proteinase) (PC II-NP) (Procollagen II amino propeptide-processing enzyme)	ADAMTS3 KIAA0366	1205
O15075	DCLK1_HUMAN	Serine/threonine-protein kinase DCLK1 (EC 2.7.11.1) (Doublecortin domain-containing protein 3A) (Doublecortin-like and CAM kinase-like 1) (Doublecortin-like kinase 1)	DCLK1 DCAMKL1 DCDC3A KIAA0369	740
O15078	CE290_HUMAN	Centrosomal protein of 290 kDa (Cep290) (Bardet-Biedl syndrome 14 protein) (Cancer/testis antigen 87) (CT87) (Nephrocystin-6) (Tumor antigen se2-2)	CEP290 BBS14 KIAA0373 NPHP6	2479
O15079	SNPH_HUMAN	Syntaphilin	SNPH KIAA0374	494
O15083	ERC2_HUMAN	ERC protein 2	ERC2 KIAA0378	957
O15084	ANR28_HUMAN	Serine/threonine-protein phosphatase 6 regulatory ankyrin repeat subunit A (PP6-ARS-A) (Serine/threonine-protein phosphatase 6 regulatory subunit ARS-A) (Ankyrin repeat domain-containing protein 28) (Phosphatase interactor targeting protein hnRNP K) (PITK)	ANKRD28 KIAA0379	1053
O15085	ARHGB_HUMAN	Rho guanine nucleotide exchange factor 11 (PDZ-RhoGEF)	ARHGEF11 KIAA0380	1522
O15091	MRPP3_HUMAN	Mitochondrial ribonuclease P catalytic subunit (EC 3.1.26.5) (Mitochondrial ribonuclease P protein 3) (Mitochondrial RNase P protein 3) (Protein only RNase P catalytic subunit)	PRORP KIAA0391 MRPP3	583
O15105	SMAD7_HUMAN	Mothers against decapentaplegic homolog 7 (MAD homolog 7) (Mothers against DPP homolog 7) (Mothers against decapentaplegic homolog 8) (MAD homolog 8) (Mothers against DPP homolog 8) (SMAD family member 7) (SMAD 7) (Smad7) (hSMAD7)	SMAD7 MADH7 MADH8	426
O15111	IKKA_HUMAN	Inhibitor of nuclear factor kappa-B kinase subunit alpha (I-kappa-B kinase alpha) (IKK-A) (IKK-alpha) (IkBKA) (IkappaB kinase) (EC 2.7.11.10) (Conserved helix-loop-helix ubiquitous kinase) (I-kappa-B kinase 1) (IKK-1) (IKK1) (Nuclear factor NF-kappa-B inhibitor kinase alpha) (NFKBIKA) (Transcription factor 16) (TCF-16)	CHUK IKKA TCF16	745
O15116	LSM1_HUMAN	U6 snRNA-associated Sm-like protein LSm1 (Cancer-associated Sm-like) (Small nuclear ribonuclear CaSm)	LSM1 CASM	133
O15117	FYB1_HUMAN	FYN-binding protein 1 (Adhesion and degranulation promoting adaptor protein) (ADAP) (FYB-120/130) (p120/p130) (FYN-T-binding protein) (SLAP-130) (SLP-76-associated phosphoprotein)	FYB1 FYB SLAP130	783
O15118	NPC1_HUMAN	NPC intracellular cholesterol transporter 1 (Niemann-Pick C1 protein)	NPC1	1278
O15119	TBX3_HUMAN	T-box transcription factor TBX3 (T-box protein 3)	TBX3	743
O15120	PLCB_HUMAN	1-acyl-sn-glycerol-3-phosphate acyltransferase beta (EC 2.3.1.51) (1-acylglycerol-3-phosphate O-acyltransferase 2) (1-AGP acyltransferase 2) (1-AGPAT 2) (Lysophosphatidic acid acyltransferase beta) (LPAAT-beta)	AGPAT2	278
O15121	DEGS1_HUMAN	Sphingolipid delta(4)-desaturase DES1 (EC 1.14.19.17) (Cell migration-inducing gene 15 protein) (Degenerative spermatocyte homolog 1) (Dihydroceramide desaturase-1) (Membrane lipid desaturase) (Retinol isomerase) (EC 5.2.1.-)	DEGS1 DES1 MLD MIG15	323
O15123	ANGP2_HUMAN	Angiopoietin-2 (ANG-2)	ANGPT2	496
O15126	SCAM1_HUMAN	Secretory carrier-associated membrane protein 1 (Secretory carrier membrane protein 1)	SCAMP1 SCAMP	338
O15127	SCAM2_HUMAN	Secretory carrier-associated membrane protein 2 (Secretory carrier membrane protein 2)	SCAMP2	329
O15130	NPFF_HUMAN	Pro-FMRFamide-related neuropeptide FF (FMRFamide-related peptides) [Cleaved into: Neuropeptide SF (NPSF); Neuropeptide FF (NPFF); Neuropeptide AF (NPAF)]	NPFF	113
O15131	IMA6_HUMAN	Importin subunit alpha-6 (Karyopherin subunit alpha-5)	KPNA5	539
O15143	ARC1B_HUMAN	Actin-related protein 2/3 complex subunit 1B (Arp2/3 complex 41 kDa subunit) (p41-ARC)	ARPC1B ARC41	372
O15144	ARPC2_HUMAN	Actin-related protein 2/3 complex subunit 2 (Arp2/3 complex 34 kDa subunit) (p34-ARC)	ARPC2 ARC34 PRO2446	300
O15145	ARPC3_HUMAN	Actin-related protein 2/3 complex subunit 3 (Arp2/3 complex 21 kDa subunit) (p21-ARC)	ARPC3 ARC21	178
O15146	MUSK_HUMAN	Muscle, skeletal receptor tyrosine-protein kinase (EC 2.7.10.1) (Muscle-specific tyrosine-protein kinase receptor) (MuSK) (Muscle-specific kinase receptor)	MUSK	869
O15151	MDM4_HUMAN	Protein Mdm4 (Double minute 4 protein) (Mdm2-like p53-binding protein) (Protein Mdmx) (p53-binding protein Mdm4)	MDM4 MDMX	490
O15155	BET1_HUMAN	BET1 homolog (hBET1) (Golgi vesicular membrane-trafficking protein p18)	BET1	118
O15156	ZBT7B_HUMAN	Zinc finger and BTB domain-containing protein 7B (Krueppel-related zinc finger protein cKrox) (hcKrox) (T-helper-inducing POZ/Krueppel-like factor) (Zinc finger and BTB domain-containing protein 15) (Zinc finger protein 67 homolog) (Zfp-67) (Zinc finger protein 857B) (Zinc finger protein Th-POK)	ZBTB7B ZBTB15 ZFP67 ZNF857B	539
O15160	RPAC1_HUMAN	DNA-directed RNA polymerases I and III subunit RPAC1 (DNA-directed RNA polymerase I subunit C) (RNA polymerases I and III subunit AC1) (AC40) (DNA-directed RNA polymerases I and III 40 kDa polypeptide) (RPA40) (RPA39) (RPC40)	POLR1C POLR1E	346
O15162	PLS1_HUMAN	Phospholipid scramblase 1 (PL scramblase 1) (Ca(2+)-dependent phospholipid scramblase 1) (Erythrocyte phospholipid scramblase) (Mg(2+)-dependent nuclease) (EC 3.1.-.-) (MmTRA1b)	PLSCR1	318
O15164	TIF1A_HUMAN	Transcription intermediary factor 1-alpha (TIF1-alpha) (EC 2.3.2.27) (E3 ubiquitin-protein ligase TRIM24) (RING finger protein 82) (RING-type E3 ubiquitin transferase TIF1-alpha) (Tripartite motif-containing protein 24)	TRIM24 RNF82 TIF1 TIF1A	1050
O15165	LRAD4_HUMAN	Low-density lipoprotein receptor class A domain-containing protein 4	LDLRAD4 C18orf1	306
O15169	AXIN1_HUMAN	Axin-1 (Axis inhibition protein 1) (hAxin)	AXIN1 AXIN	862
O15173	PGRC2_HUMAN	Membrane-associated progesterone receptor component 2 (Progesterone membrane-binding protein) (Steroid receptor protein DG6)	PGRMC2 DG6 PMBP	223
O15178	TBXT_HUMAN	T-box transcription factor T (Brachyury protein) (Protein T)	TBXT T	435
O15182	CETN3_HUMAN	Centrin-3	CETN3 CEN3	167
O15194	CTDSL_HUMAN	CTD small phosphatase-like protein (CTDSP-like) (EC 3.1.3.16) (Carboxy-terminal domain RNA polymerase II polypeptide A small phosphatase 3) (NIF-like protein) (Nuclear LIM interactor-interacting factor 1) (NLI-interacting factor 1) (Protein YA22) (hYA22) (RBSP3) (Small C-terminal domain phosphatase 3) (SCP3) (Small CTD phosphatase 3)	CTDSPL C3orf8 NIF1 NIFL SCP3 YA22	276
O15195	VILL_HUMAN	Villin-like protein	VILL	856
O15197	EPHB6_HUMAN	Ephrin type-B receptor 6 (HEP) (Tyrosine-protein kinase-defective receptor EPH-6)	EPHB6	1021
O15198	SMAD9_HUMAN	Mothers against decapentaplegic homolog 9 (MAD homolog 9) (Mothers against DPP homolog 9) (Madh6) (SMAD family member 9) (SMAD 9) (Smad9)	SMAD9 MADH6 MADH9 SMAD8	467
O15204	ADEC1_HUMAN	ADAM DEC1 (EC 3.4.24.-) (A disintegrin and metalloproteinase domain-like protein decysin-1) (ADAM-like protein decysin-1)	ADAMDEC1	470
O15205	UBD_HUMAN	Ubiquitin D (Diubiquitin) (Ubiquitin-like protein FAT10)	UBD FAT10	165
O15209	ZBT22_HUMAN	Zinc finger and BTB domain-containing protein 22 (Protein BING1) (Zinc finger and BTB domain-containing protein 22A) (Zinc finger protein 297)	ZBTB22 BING1 ZBTB22A ZNF297	634
O15211	RGL2_HUMAN	Ral guanine nucleotide dissociation stimulator-like 2 (RalGDS-like 2) (RalGDS-like factor) (Ras-associated protein RAB2L)	RGL2 RAB2L	777
O15212	PFD6_HUMAN	Prefoldin subunit 6 (Protein Ke2)	PFDN6 HKE2 PFD6	129
O15213	WDR46_HUMAN	WD repeat-containing protein 46 (WD repeat-containing protein BING4)	WDR46 BING4 C6orf11 FP221	610
O15217	GSTA4_HUMAN	Glutathione S-transferase A4 (EC 2.5.1.18) (GST class-alpha member 4) (Glutathione S-transferase A4-4)	GSTA4	222
O15226	NKRF_HUMAN	NF-kappa-B-repressing factor (NFkB-repressing factor) (NRF) (Protein ITBA4)	NKRF ITBA4 NRF	690
O15228	GNPAT_HUMAN	Dihydroxyacetone phosphate acyltransferase (DAP-AT) (DAPAT) (DHAP-AT) (EC 2.3.1.42) (Acyl-CoA:dihydroxyacetonephosphateacyltransferase) (Glycerone-phosphate O-acyltransferase)	GNPAT DAPAT DHAPAT	680
O15229	KMO_HUMAN	Kynurenine 3-monooxygenase (EC 1.14.13.9) (Kynurenine 3-hydroxylase)	KMO	486
O15230	LAMA5_HUMAN	Laminin subunit alpha-5 (Laminin-10 subunit alpha) (Laminin-11 subunit alpha) (Laminin-15 subunit alpha)	LAMA5 KIAA0533 KIAA1907	3695
O15231	ZN185_HUMAN	Zinc finger protein 185 (LIM domain protein ZNF185) (P1-A)	ZNF185	689
O15232	MATN3_HUMAN	Matrilin-3	MATN3	486
O15234	CASC3_HUMAN	Protein CASC3 (Cancer susceptibility candidate gene 3 protein) (Metastatic lymph node gene 51 protein) (MLN 51) (Protein barentsz) (Btz)	CASC3 MLN51	703
O15239	NDUA1_HUMAN	NADH dehydrogenase [ubiquinone] 1 alpha subcomplex subunit 1 (Complex I-MWFE) (CI-MWFE) (NADH-ubiquinone oxidoreductase MWFE subunit)	NDUFA1	70
O15240	VGF_HUMAN	Neurosecretory protein VGF [Cleaved into: Neuroendocrine regulatory peptide-1 (NERP-1); Neuroendocrine regulatory peptide-2 (NERP-2); VGF-derived peptide TLQP-21; VGF-derived peptide TLQP-62; Antimicrobial peptide VGF[554-577]]	VGF	615
O15243	OBRG_HUMAN	Leptin receptor gene-related protein (Endospanin-1) (Leptin receptor overlapping transcript protein) (OB-R gene-related protein) (OB-RGRP)	LEPROT LEPR OBR	131
O15244	S22A2_HUMAN	Solute carrier family 22 member 2 (Organic cation transporter 2) (hOCT2)	SLC22A2 OCT2	555
O15245	S22A1_HUMAN	Solute carrier family 22 member 1 (Organic cation transporter 1) (hOCT1)	SLC22A1 OCT1	554
O15247	CLIC2_HUMAN	Chloride intracellular channel protein 2 (Glutaredoxin-like oxidoreductase CLIC2) (EC 1.8.-.-) (Glutaredoxin-like peroxidase CLIC2) (EC 1.11.1.-) (XAP121)	CLIC2	247
O15254	ACOX3_HUMAN	Peroxisomal acyl-coenzyme A oxidase 3 (EC 1.3.3.6) (Branched-chain acyl-CoA oxidase) (BRCACox) (Pristanoyl-CoA oxidase)	ACOX3 BRCOX PRCOX	700
O15258	RER1_HUMAN	Protein RER1	RER1	196
O15259	NPHP1_HUMAN	Nephrocystin-1 (Juvenile nephronophthisis 1 protein)	NPHP1 NPH1	732
O15260	SURF4_HUMAN	Surfeit locus protein 4	SURF4 SURF-4	269
O15263	DFB4A_HUMAN	Defensin beta 4A (Beta-defensin 2) (BD-2) (hBD-2) (Defensin, beta 2) (Skin-antimicrobial peptide 1) (SAP1)	DEFB4A DEFB102 DEFB2 DEFB4; DEFB4B	64
O15264	MK13_HUMAN	Mitogen-activated protein kinase 13 (MAP kinase 13) (MAPK 13) (EC 2.7.11.24) (Mitogen-activated protein kinase p38 delta) (MAP kinase p38 delta) (Stress-activated protein kinase 4)	MAPK13 PRKM13 SAPK4	365
O15265	ATX7_HUMAN	Ataxin-7 (Spinocerebellar ataxia type 7 protein)	ATXN7 SCA7	892
O15266	SHOX_HUMAN	Short stature homeobox protein (Pseudoautosomal homeobox-containing osteogenic protein) (Short stature homeobox-containing protein)	SHOX PHOG	292
O15269	SPTC1_HUMAN	Serine palmitoyltransferase 1 (EC 2.3.1.50) (Long chain base biosynthesis protein 1) (LCB 1) (Serine-palmitoyl-CoA transferase 1) (SPT 1) (SPT1)	SPTLC1 LCB1	473
O15270	SPTC2_HUMAN	Serine palmitoyltransferase 2 (EC 2.3.1.50) (Long chain base biosynthesis protein 2) (LCB 2) (Long chain base biosynthesis protein 2a) (LCB2a) (Serine-palmitoyl-CoA transferase 2) (SPT 2)	SPTLC2 KIAA0526 LCB2	562
O15273	TELT_HUMAN	Telethonin (Titin cap protein)	TCAP	167
O15287	FANCG_HUMAN	Fanconi anemia group G protein (Protein FACG) (DNA repair protein XRCC9)	FANCG XRCC9	622
O15294	OGT1_HUMAN	UDP-N-acetylglucosamine--peptide N-acetylglucosaminyltransferase 110 kDa subunit (EC 2.4.1.255) (O-GlcNAc transferase subunit p110) (O-linked N-acetylglucosamine transferase 110 kDa subunit) (OGT)	OGT	1046
O15296	LX15B_HUMAN	Polyunsaturated fatty acid lipoxygenase ALOX15B (15-lipoxygenase 2) (15-LOX-2) (Arachidonate 15-lipoxygenase B) (15-LOX-B) (EC 1.13.11.33) (Arachidonate 15-lipoxygenase type II) (Linoleate 13-lipoxygenase 15-LOb) (EC 1.13.11.-)	ALOX15B	676
O15297	PPM1D_HUMAN	Protein phosphatase 1D (EC 3.1.3.16) (Protein phosphatase 2C isoform delta) (PP2C-delta) (Protein phosphatase magnesium-dependent 1 delta) (p53-induced protein phosphatase 1)	PPM1D WIP1	605
O15303	GRM6_HUMAN	Metabotropic glutamate receptor 6 (mGluR6)	GRM6 GPRC1F MGLUR6	877
O15304	SIVA_HUMAN	Apoptosis regulatory protein Siva (CD27-binding protein) (CD27BP)	SIVA1 SIVA	175
O15305	PMM2_HUMAN	Phosphomannomutase 2 (PMM 2) (EC 5.4.2.8)	PMM2	246
O15315	RA51B_HUMAN	DNA repair protein RAD51 homolog 2 (R51H2) (RAD51 homolog B) (Rad51B) (RAD51-like protein 1)	RAD51B RAD51L1 REC2	384
O15318	RPC7_HUMAN	DNA-directed RNA polymerase III subunit RPC7 (RNA polymerase III subunit C7) (DNA-directed RNA polymerase III subunit G) (RNA polymerase III 32 kDa apha subunit) (RPC32-alpha) (RNA polymerase III 32 kDa subunit) (RPC32)	POLR3G	223
O15327	INP4B_HUMAN	Inositol polyphosphate 4-phosphatase type II (Type II inositol 3,4-bisphosphate 4-phosphatase) (EC 3.1.3.66)	INPP4B	924
O15342	VA0E1_HUMAN	V-type proton ATPase subunit e 1 (V-ATPase subunit e 1) (V-ATPase 9.2 kDa membrane accessory protein) (V-ATPase M9.2 subunit) (Vacuolar proton pump subunit e 1)	ATP6V0E1 ATP6H ATP6V0E	81
O15344	TRI18_HUMAN	E3 ubiquitin-protein ligase Midline-1 (EC 2.3.2.27) (Midin) (Putative transcription factor XPRF) (RING finger protein 59) (RING finger protein Midline-1) (RING-type E3 ubiquitin transferase Midline-1) (Tripartite motif-containing protein 18)	MID1 FXY RNF59 TRIM18 XPRF	667
O15347	HMGB3_HUMAN	High mobility group protein B3 (High mobility group protein 2a) (HMG-2a) (High mobility group protein 4) (HMG-4)	HMGB3 HMG2A HMG4	200
O15350	P73_HUMAN	Tumor protein p73 (p53-like transcription factor) (p53-related protein)	TP73 P73	636
O15353	FOXN1_HUMAN	Forkhead box protein N1 (Winged-helix transcription factor nude)	FOXN1 RONU WHN	648
O15354	GPR37_HUMAN	Prosaposin receptor GPR37 (Endothelin B receptor-like protein 1) (ETBR-LP-1) (G-protein coupled receptor 37) (Parkin-associated endothelin receptor-like receptor) (PAELR)	GPR37	613
O15355	PPM1G_HUMAN	Protein phosphatase 1G (EC 3.1.3.16) (Protein phosphatase 1C) (Protein phosphatase 2C isoform gamma) (PP2C-gamma) (Protein phosphatase magnesium-dependent 1 gamma)	PPM1G PPM1C	546
O15357	SHIP2_HUMAN	Phosphatidylinositol 3,4,5-trisphosphate 5-phosphatase 2 (EC 3.1.3.86) (Inositol polyphosphate phosphatase-like protein 1) (INPPL-1) (Protein 51C) (SH2 domain-containing inositol 5'-phosphatase 2) (SH2 domain-containing inositol phosphatase 2) (SHIP-2)	INPPL1 SHIP2	1258
O15360	FANCA_HUMAN	Fanconi anemia group A protein (Protein FACA)	FANCA FAA FACA FANCH	1455
O15370	SOX12_HUMAN	Transcription factor SOX-12 (Protein SOX-22)	SOX12 SOX22	315
O15371	EIF3D_HUMAN	Eukaryotic translation initiation factor 3 subunit D (eIF3d) (Eukaryotic translation initiation factor 3 subunit 7) (eIF-3-zeta) (eIF3 p66)	EIF3D EIF3S7	548
O15372	EIF3H_HUMAN	Eukaryotic translation initiation factor 3 subunit H (eIF3h) (Eukaryotic translation initiation factor 3 subunit 3) (eIF-3-gamma) (eIF3 p40 subunit)	EIF3H EIF3S3	352
O15374	MOT5_HUMAN	Monocarboxylate transporter 5 (MCT 5) (Monocarboxylate transporter 4) (MCT 4) (Solute carrier family 16 member 4)	SLC16A4 MCT4 MCT5	487
O15379	HDAC3_HUMAN	Histone deacetylase 3 (HD3) (EC 3.5.1.98) (Protein deacetylase HDAC3) (EC 3.5.1.-) (Protein deacylase HDAC3) (EC 3.5.1.-) (RPD3-2) (SMAP45)	HDAC3	428
O15381	NVL_HUMAN	Nuclear valosin-containing protein-like (NVLp) (Nuclear VCP-like protein)	NVL NVL2	856
O15382	BCAT2_HUMAN	Branched-chain-amino-acid aminotransferase, mitochondrial (BCAT(m)) (EC 2.6.1.42) (Placental protein 18) (PP18)	BCAT2 BCATM BCT2 ECA40	392
O15389	SIGL5_HUMAN	Sialic acid-binding Ig-like lectin 5 (Siglec-5) (CD33 antigen-like 2) (Obesity-binding protein 2) (OB-BP2) (OB-binding protein 2) (CD antigen CD170)	SIGLEC5 CD33L2 OBBP2	551
O15391	TYY2_HUMAN	Transcription factor YY2 (Yin and yang 2) (YY-2) (Zinc finger protein 631)	YY2 ZNF631	372
O15392	BIRC5_HUMAN	Baculoviral IAP repeat-containing protein 5 (Apoptosis inhibitor 4) (Apoptosis inhibitor survivin)	BIRC5 API4 IAP4	142
O15393	TMPS2_HUMAN	Transmembrane protease serine 2 (EC 3.4.21.122) (Serine protease 10) [Cleaved into: Transmembrane protease serine 2 non-catalytic chain; Transmembrane protease serine 2 catalytic chain]	TMPRSS2 PRSS10	492
O15394	NCAM2_HUMAN	Neural cell adhesion molecule 2 (N-CAM-2) (NCAM-2)	NCAM2 NCAM21	837
O15397	IPO8_HUMAN	Importin-8 (Imp8) (Ran-binding protein 8) (RanBP8)	IPO8 RANBP8	1037
O15399	NMDE4_HUMAN	Glutamate receptor ionotropic, NMDA 2D (GluN2D) (EB11) (Glutamate [NMDA] receptor subunit epsilon-4) (N-methyl D-aspartate receptor subtype 2D) (NMDAR2D) (NR2D)	GRIN2D GluN2D NMDAR2D	1336
O15400	STX7_HUMAN	Syntaxin-7	STX7	261
O15405	TOX3_HUMAN	TOX high mobility group box family member 3 (CAG trinucleotide repeat-containing gene F9 protein) (Trinucleotide repeat-containing gene 9 protein)	TOX3 CAGF9 TNRC9	576
O15409	FOXP2_HUMAN	Forkhead box protein P2 (CAG repeat protein 44) (Trinucleotide repeat-containing gene 10 protein)	FOXP2 CAGH44 TNRC10	715
O15427	MOT4_HUMAN	Monocarboxylate transporter 4 (MCT 4) (Solute carrier family 16 member 3)	SLC16A3 MCT3 MCT4	465
O15431	COPT1_HUMAN	High affinity copper uptake protein 1 (Copper transporter 1) (hCTR1) (Solute carrier family 31 member 1) [Cleaved into: Truncated CTR1 form]	SLC31A1 COPT1 CTR1	190
O15432	COPT2_HUMAN	Protein SLC31A2 (Copper transporter 2) (hCTR2) (Solute carrier family 31 member 2)	SLC31A2 COPT2 CTR2	143
O15438	MRP3_HUMAN	ATP-binding cassette sub-family C member 3 (EC 7.6.2.-) (EC 7.6.2.2) (EC 7.6.2.3) (Canalicular multispecific organic anion transporter 2) (Multi-specific organic anion transporter D) (MOAT-D) (Multidrug resistance-associated protein 3)	ABCC3 CMOAT2 MLP2 MRP3	1527
O15439	MRP4_HUMAN	ATP-binding cassette sub-family C member 4 (EC 7.6.2.-) (EC 7.6.2.2) (EC 7.6.2.3) (MRP/cMOAT-related ABC transporter) (Multi-specific organic anion transporter B) (MOAT-B) (Multidrug resistance-associated protein 4)	ABCC4 MOATB MRP4	1325
O15440	MRP5_HUMAN	ATP-binding cassette sub-family C member 5 (EC 7.6.2.-) (EC 7.6.2.2) (Multi-specific organic anion transporter C) (MOAT-C) (Multidrug resistance-associated protein 5) (SMRP) (pABC11)	ABCC5 MRP5	1437
O15444	CCL25_HUMAN	C-C motif chemokine 25 (Chemokine TECK) (Small-inducible cytokine A25) (Thymus-expressed chemokine)	CCL25 SCYA25 TECK	150
O15446	RPA34_HUMAN	DNA-directed RNA polymerase I subunit RPA34 (A34.5) (Antisense to ERCC-1 protein) (ASE-1) (CD3-epsilon-associated protein) (CD3E-associated protein) (DNA-directed RNA polymerase I subunit G) (RNA polymerase I-associated factor PAF49)	POLR1G ASE1 CAST CD3EAP PAF49	510
O15455	TLR3_HUMAN	Toll-like receptor 3 (CD antigen CD283)	TLR3	904
O15457	MSH4_HUMAN	MutS protein homolog 4 (hMSH4)	MSH4	936
O15460	P4HA2_HUMAN	Prolyl 4-hydroxylase subunit alpha-2 (4-PH alpha-2) (EC 1.14.11.2) (Procollagen-proline,2-oxoglutarate-4-dioxygenase subunit alpha-2)	P4HA2 UNQ290/PRO330	535
O15466	SIA8E_HUMAN	Alpha-2,8-sialyltransferase 8E (EC 2.4.99.-) (Sialyltransferase 8E) (SIAT8-E) (Sialyltransferase St8Sia V) (ST8SiaV)	ST8SIA5 SIAT8E	376
O15467	CCL16_HUMAN	C-C motif chemokine 16 (Chemokine CC-4) (HCC-4) (Chemokine LEC) (IL-10-inducible chemokine) (LCC-1) (Liver-expressed chemokine) (Lymphocyte and monocyte chemoattractant) (LMC) (Monotactin-1) (MTN-1) (NCC-4) (Small-inducible cytokine A16)	CCL16 ILINCK NCC4 SCYA16	120
O15479	MAGB2_HUMAN	Melanoma-associated antigen B2 (Cancer/testis antigen 3.2) (CT3.2) (DSS-AHC critical interval MAGE superfamily 6) (DAM6) (MAGE XP-2 antigen) (MAGE-B2 antigen)	MAGEB2	319
O15481	MAGB4_HUMAN	Melanoma-associated antigen B4 (MAGE-B4 antigen)	MAGEB4	346
O15484	CAN5_HUMAN	Calpain-5 (EC 3.4.22.-) (Calpain htra-3) (New calpain 3) (nCL-3)	CAPN5 NCL3	640
O15488	GLYG2_HUMAN	Glycogenin-2 (GN-2) (GN2) (EC 2.4.1.186)	GYG2	501
O15492	RGS16_HUMAN	Regulator of G-protein signaling 16 (RGS16) (A28-RGS14P) (Retinal-specific RGS) (RGS-r) (hRGS-r) (Retinally abundant regulator of G-protein signaling)	RGS16 RGSR	202
O15496	PA2GX_HUMAN	Group 10 secretory phospholipase A2 (EC 3.1.1.4) (Group X secretory phospholipase A2) (GX sPLA2) (sPLA2-X) (Phosphatidylcholine 2-acylhydrolase 10)	PLA2G10	165
O15498	YKT6_HUMAN	Synaptobrevin homolog YKT6 (EC 2.3.1.-)	YKT6	198
O15499	GSC2_HUMAN	Homeobox protein goosecoid-2 (GSC-2) (Homeobox protein goosecoid-like) (GSC-L)	GSC2 GSCL	205
O15503	INSI1_HUMAN	Insulin-induced gene 1 protein (INSIG-1)	INSIG1	277
O15504	NUP42_HUMAN	Nucleoporin NUP42 (NLP-1) (NUP42 homolog) (Nucleoporin hCG1) (Nucleoporin-42) (Nucleoporin-like protein 2)	NUP42 CG1 NUPL2	423
O15511	ARPC5_HUMAN	Actin-related protein 2/3 complex subunit 5 (Arp2/3 complex 16 kDa subunit) (p16-ARC)	ARPC5 ARC16	151
O15514	RPB4_HUMAN	DNA-directed RNA polymerase II subunit RPB4 (RNA polymerase II subunit B4) (DNA-directed RNA polymerase II subunit D) (RNA polymerase II 16 kDa subunit) (RPB16)	POLR2D	142
O15516	CLOCK_HUMAN	Circadian locomoter output cycles protein kaput (hCLOCK) (EC 2.3.1.48) (Class E basic helix-loop-helix protein 8) (bHLHe8)	CLOCK BHLHE8 KIAA0334	846
O15519	CFLAR_HUMAN	CASP8 and FADD-like apoptosis regulator (Caspase homolog) (CASH) (Caspase-eight-related protein) (Casper) (Caspase-like apoptosis regulatory protein) (CLARP) (Cellular FLICE-like inhibitory protein) (c-FLIP) (FADD-like antiapoptotic molecule 1) (FLAME-1) (Inhibitor of FLICE) (I-FLICE) (MACH-related inducer of toxicity) (MRIT) (Usurpin) [Cleaved into: CASP8 and FADD-like apoptosis regulator subuni…	CFLAR CASH CASP8AP1 CLARP MRIT	480
O15520	FGF10_HUMAN	Fibroblast growth factor 10 (FGF-10) (Keratinocyte growth factor 2)	FGF10	208
O15522	NKX28_HUMAN	Homeobox protein Nkx-2.8 (Homeobox protein NK-2 homolog H)	NKX2-8 NKX-2.8 NKX2G NKX2H	239
O15523	DDX3Y_HUMAN	ATP-dependent RNA helicase DDX3Y (EC 3.6.4.13) (DEAD box protein 3, Y-chromosomal)	DDX3Y DBY	660
O15524	SOCS1_HUMAN	Suppressor of cytokine signaling 1 (SOCS-1) (JAK-binding protein) (JAB) (STAT-induced STAT inhibitor 1) (SSI-1) (Tec-interacting protein 3) (TIP-3)	SOCS1 SSI1 TIP3	211
O15525	MAFG_HUMAN	Transcription factor MafG (V-maf musculoaponeurotic fibrosarcoma oncogene homolog G) (hMAF)	MAFG	162
O15527	OGG1_HUMAN	N-glycosylase/DNA lyase [Includes: 8-oxoguanine DNA glycosylase (EC 3.2.2.-); DNA-(apurinic or apyrimidinic site) lyase (AP lyase) (EC 4.2.99.18)]	OGG1 MMH MUTM OGH1	345
O15528	CP27B_HUMAN	25-hydroxyvitamin D-1 alpha hydroxylase, mitochondrial (EC 1.14.15.18) (25-OHD-1 alpha-hydroxylase) (25-hydroxyvitamin D(3) 1-alpha-hydroxylase) (VD3 1A hydroxylase) (Calcidiol 1-monooxygenase) (Cytochrome P450 subfamily XXVIIB polypeptide 1) (Cytochrome P450C1 alpha) (Cytochrome P450VD1-alpha) (Cytochrome p450 27B1)	CYP27B1 CYP1ALPHA CYP27B	508
O15529	GPR42_HUMAN	G-protein coupled receptor 42	GPR42 GPR42P	346
O15530	PDPK1_HUMAN	3-phosphoinositide-dependent protein kinase 1 (hPDK1) (EC 2.7.11.1)	PDPK1 PDK1	556
O15533	TPSN_HUMAN	Tapasin (TPN) (TPSN) (NGS-17) (TAP-associated protein) (TAP-binding protein)	TAPBP NGS17 TAPA	448
O15534	PER1_HUMAN	Period circadian protein homolog 1 (hPER1) (Circadian clock protein PERIOD 1) (Circadian pacemaker protein Rigui)	PER1 KIAA0482 PER RIGUI	1290
O15535	ZSC9_HUMAN	Zinc finger and SCAN domain-containing protein 9 (Cell proliferation-inducing gene 12 protein) (PRD51) (Zinc finger protein 193)	ZSCAN9 ZNF193 PIG12	394
O15537	XLRS1_HUMAN	Retinoschisin (X-linked juvenile retinoschisis protein)	RS1 XLRS1	224
O15540	FABP7_HUMAN	Fatty acid-binding protein, brain (Brain lipid-binding protein) (BLBP) (Brain-type fatty acid-binding protein) (B-FABP) (Fatty acid-binding protein 7) (Mammary-derived growth inhibitor related)	FABP7 BLBP FABPB MRG	132
O15541	R113A_HUMAN	E3 ubiquitin-protein ligase RNF113A (EC 2.3.2.27) (Cwc24 homolog) (RING finger protein 113A) (Zinc finger protein 183)	RNF113A RNF113 ZNF183	343
O15547	P2RX6_HUMAN	P2X purinoceptor 6 (P2X6) (ATP receptor) (P2XM) (Purinergic receptor) (Purinergic receptor P2X-like 1)	P2RX6 P2RXL1 P2X6	441
O15550	KDM6A_HUMAN	Lysine-specific demethylase 6A (EC 1.14.11.68) (Histone demethylase UTX) (Ubiquitously-transcribed TPR protein on the X chromosome) (Ubiquitously-transcribed X chromosome tetratricopeptide repeat protein) ([histone H3]-trimethyl-L-lysine(27) demethylase 6A)	KDM6A UTX	1401
O15551	CLD3_HUMAN	Claudin-3 (Clostridium perfringens enterotoxin receptor 2) (CPE-R 2) (CPE-receptor 2) (Rat ventral prostate.1 protein homolog) (hRVP1)	CLDN3 C7orf1 CPETR2	220
O15552	FFAR2_HUMAN	Free fatty acid receptor 2 (G-protein coupled receptor 43)	FFAR2 FFA2 GPCR43 GPR43	330
O15553	MEFV_HUMAN	Pyrin (Marenostrin)	MEFV MEF TRIM20	781
O15554	KCNN4_HUMAN	Intermediate conductance calcium-activated potassium channel protein 4 (SKCa 4) (SKCa4) (hSK4) (Gardos channel) (IKCa1) (hIK1) (KCa3.1) (Putative Gardos channel) (hKCa4)	KCNN4 IK1 IKCA1 KCA4 SK4	427
O42043	ENK18_HUMAN	Endogenous retrovirus group K member 18 Env polyprotein (Envelope polyprotein) (HERV-K(C1a) envelope protein) (HERV-K110 envelope protein) (HERV-K18 envelope protein) (HERV-K18 superantigen) (HERV-K_1q23.3 provirus ancestral Env polyprotein) (IDDMK1,2 22 envelope protein) (IDDMK1,2 22 superantigen) [Cleaved into: Surface protein (SU); Transmembrane protein (TM)]	ERVK-18	560
O43143	DHX15_HUMAN	ATP-dependent RNA helicase DHX15 (EC 3.6.4.13) (ATP-dependent RNA helicase #46) (DEAH box protein 15) (Splicing factor Prp43) (hPrp43)	DHX15 DBP1 DDX15	795
O43147	SGSM2_HUMAN	Small G protein signaling modulator 2 (RUN and TBC1 domain-containing protein 1)	SGSM2 KIAA0397 RUTBC1	1006
O43148	MCES_HUMAN	mRNA cap guanine-N(7) methyltransferase (EC 2.1.1.56) (RG7MT1) (mRNA (guanine-N(7))-methyltransferase) (mRNA cap methyltransferase) (hCMT1) (hMet) (hcm1p)	RNMT KIAA0398	476
O43149	ZZEF1_HUMAN	Zinc finger ZZ-type and EF-hand domain-containing protein 1	ZZEF1 KIAA0399	2961
O43150	ASAP2_HUMAN	Arf-GAP with SH3 domain, ANK repeat and PH domain-containing protein 2 (Development and differentiation-enhancing factor 2) (Paxillin-associated protein with ARF GAP activity 3) (PAG3) (Pyk2 C-terminus-associated protein) (PAP)	ASAP2 DDEF2 KIAA0400	1006
O43151	TET3_HUMAN	Methylcytosine dioxygenase TET3 (EC 1.14.11.80)	TET3 KIAA0401	1795
O43155	FLRT2_HUMAN	Leucine-rich repeat transmembrane protein FLRT2 (Fibronectin-like domain-containing leucine-rich transmembrane protein 2)	FLRT2 KIAA0405 UNQ232/PRO265	660
O43156	TTI1_HUMAN	TELO2-interacting protein 1 homolog (Protein SMG10)	TTI1 KIAA0406 SMG10	1089
O43157	PLXB1_HUMAN	Plexin-B1 (Semaphorin receptor SEP)	PLXNB1 KIAA0407 PLXN5 SEP	2135
O43159	RRP8_HUMAN	Ribosomal RNA-processing protein 8 (EC 2.1.1.-) (Cerebral protein 1) (Nucleomethylin)	RRP8 KIAA0409 NML hucep-1	456
O43164	PJA2_HUMAN	E3 ubiquitin-protein ligase Praja-2 (Praja2) (EC 2.3.2.27) (RING finger protein 131) (RING-type E3 ubiquitin transferase Praja-2)	PJA2 KIAA0438 RNF131	708
O43166	SI1L1_HUMAN	Signal-induced proliferation-associated 1-like protein 1 (SIPA1-like protein 1) (High-risk human papilloma viruses E6 oncoproteins targeted protein 1) (E6-targeted protein 1)	SIPA1L1 E6TP1 KIAA0440	1804
O43167	ZBT24_HUMAN	Zinc finger and BTB domain-containing protein 24 (Zinc finger protein 450)	ZBTB24 KIAA0441 ZNF450	697
O43169	CYB5B_HUMAN	Cytochrome b5 type B (Cytochrome b5 outer mitochondrial membrane isoform)	CYB5B CYB5M OMB5	150
O43172	PRP4_HUMAN	U4/U6 small nuclear ribonucleoprotein Prp4 (PRP4 homolog) (hPrp4) (U4/U6 snRNP 60 kDa protein) (WD splicing factor Prp4)	PRPF4 PRP4	522
O43173	SIA8C_HUMAN	Alpha-N-acetylneuraminate alpha-2,8-sialyltransferase ST8SIA3 (EC 2.4.3.-) (Alpha-2,8-sialyltransferase 8C) (Alpha-2,8-sialyltransferase III) (Ganglioside GD3 synthase ST8SIA3) (EC 2.4.3.8) (ST8 alpha-N-acetyl-neuraminide alpha-2,8-sialyltransferase 3) (Sia-a2,3-Gal-b1,4-Glc-NAc-R:a2,8-sialyltransferase) (hST8Sia III) (Sialyltransferase 8C) (SIAT8-C) (Sialyltransferase St8Sia III) (ST8SiaIII)	ST8SIA3 SIAT8C	380
O43174	CP26A_HUMAN	Cytochrome P450 26A1 (CYP26A1) (EC 1.14.13.-) (Cytochrome P450 retinoic acid-inactivating 1) (Cytochrome P450RAI) (hP450RAI) (Retinoic acid 4-hydroxylase) (Retinoic acid-metabolizing cytochrome)	CYP26A1 CYP26 P450RAI1	497
O43175	SERA_HUMAN	D-3-phosphoglycerate dehydrogenase (3-PGDH) (EC 1.1.1.95) (2-oxoglutarate reductase) (EC 1.1.1.399) (Malate dehydrogenase) (EC 1.1.1.37)	PHGDH PGDH3	533
O43181	NDUS4_HUMAN	NADH dehydrogenase [ubiquinone] iron-sulfur protein 4, mitochondrial (Complex I-18 kDa) (CI-18 kDa) (Complex I-AQDQ) (CI-AQDQ) (NADH-ubiquinone oxidoreductase 18 kDa subunit)	NDUFS4	175
O43182	RHG06_HUMAN	Rho GTPase-activating protein 6 (Rho-type GTPase-activating protein 6) (Rho-type GTPase-activating protein RhoGAPX-1)	ARHGAP6 RHOGAP6	974
O43184	ADA12_HUMAN	Disintegrin and metalloproteinase domain-containing protein 12 (ADAM 12) (EC 3.4.24.-) (Meltrin-alpha)	ADAM12 MLTN UNQ346/PRO545	909
O43186	CRX_HUMAN	Cone-rod homeobox protein	CRX CORD2	299
O43187	IRAK2_HUMAN	Interleukin-1 receptor-associated kinase-like 2 (IRAK-2)	IRAK2	625
O43189	PHF1_HUMAN	PHD finger protein 1 (Protein PHF1) (hPHF1) (Polycomb-like protein 1) (hPCl1)	PHF1 PCL1	567
O43193	MTLR_HUMAN	Motilin receptor (G-protein coupled receptor 38)	MLNR GPR38 MTLR MTLR1	412
O43194	GPR39_HUMAN	G-protein coupled receptor 39	GPR39	453
O43196	MSH5_HUMAN	MutS protein homolog 5 (hMSH5)	MSH5	834
O43236	SEPT4_HUMAN	Septin-4 (Bradeion beta) (Brain protein H5) (CE5B3 beta) (Cell division control-related protein 2) (hCDCREL-2) (Peanut-like protein 2)	SEPTIN4 C17orf47 PNUTL2 SEP4 SEPT4 hucep-7	478
O43237	DC1L2_HUMAN	Cytoplasmic dynein 1 light intermediate chain 2 (Dynein light intermediate chain 2, cytosolic) (LIC-2) (LIC53/55)	DYNC1LI2 DNCLI2 LIC2	492
O43242	PSMD3_HUMAN	26S proteasome non-ATPase regulatory subunit 3 (26S proteasome regulatory subunit RPN3) (26S proteasome regulatory subunit S3) (Proteasome subunit p58)	PSMD3	534
O43248	HXC11_HUMAN	Homeobox protein Hox-C11 (Homeobox protein Hox-3H)	HOXC11 HOX3H	304
O43251	RFOX2_HUMAN	RNA binding protein fox-1 homolog 2 (Fox-1 homolog B) (Hexaribonucleotide-binding protein 2) (RNA-binding motif protein 9) (RNA-binding protein 9) (Repressor of tamoxifen transcriptional activity)	RBFOX2 FOX2 HRNBP2 RBM9 RTA	390
O43252	PAPS1_HUMAN	Bifunctional 3'-phosphoadenosine 5'-phosphosulfate synthase 1 (PAPS synthase 1) (PAPSS 1) (Sulfurylase kinase 1) (SK 1) (SK1) [Includes: Sulfate adenylyltransferase (EC 2.7.7.4) (ATP-sulfurylase) (Sulfate adenylate transferase) (SAT); Adenylyl-sulfate kinase (EC 2.7.1.25) (3'-phosphoadenosine-5'-phosphosulfate synthase) (APS kinase) (Adenosine-5'-phosphosulfate 3'-phosphotransferase) (Adenylylsul…	PAPSS1 ATPSK1 PAPSS	624
O43255	SIAH2_HUMAN	E3 ubiquitin-protein ligase SIAH2 (EC 2.3.2.27) (RING-type E3 ubiquitin transferase SIAH2) (Seven in absentia homolog 2) (Siah-2) (hSiah2)	SIAH2	324
O43257	ZNHI1_HUMAN	Zinc finger HIT domain-containing protein 1 (Cyclin-G1-binding protein 1) (Zinc finger protein subfamily 4A member 1) (p18 Hamlet)	ZNHIT1 CGBP1 ZNFN4A1	154
O43264	ZW10_HUMAN	Centromere/kinetochore protein zw10 homolog	ZW10	779
O43272	PROD_HUMAN	Proline dehydrogenase 1, mitochondrial (EC 1.5.5.2) (Proline oxidase) (Proline oxidase 2) (p53-induced gene 6 protein)	PRODH PIG6 POX2 PRODH2	600
O43278	SPIT1_HUMAN	Kunitz-type protease inhibitor 1 (Hepatocyte growth factor activator inhibitor type 1) (HAI-1)	SPINT1 HAI1 UNQ223/PRO256	529
O43280	TREA_HUMAN	Trehalase (EC 3.2.1.28) (Alpha,alpha-trehalase) (Alpha,alpha-trehalose glucohydrolase)	TREH TREA	583
O43281	EFS_HUMAN	Embryonal Fyn-associated substrate (hEFS) (Cas scaffolding protein family member 3)	EFS CASS3	561
O43283	M3K13_HUMAN	Mitogen-activated protein kinase kinase kinase 13 (EC 2.7.11.25) (Leucine zipper-bearing kinase) (Mixed lineage kinase) (MLK)	MAP3K13 LZK	966
O43286	B4GT5_HUMAN	Beta-1,4-galactosyltransferase 5 (Beta-1,4-GalTase 5) (Beta4Gal-T5) (b4Gal-T5) (EC 2.4.1.-) (Beta-1,4-GalT II) (Glucosylceramide beta-1,4-galactosyltransferase) (EC 2.4.1.274) (Lactosylceramide synthase) (LacCer synthase) (UDP-Gal:beta-GlcNAc beta-1,4-galactosyltransferase 5) (UDP-galactose:beta-N-acetylglucosamine beta-1,4-galactosyltransferase 5)	B4GALT5	388
O43290	SNUT1_HUMAN	U4/U6.U5 tri-snRNP-associated protein 1 (SNU66 homolog) (hSnu66) (Squamous cell carcinoma antigen recognized by T-cells 1) (SART-1) (hSART-1) (U4/U6.U5 tri-snRNP-associated 110 kDa protein) (allergen Hom s 1)	SART1	800
O43291	SPIT2_HUMAN	Kunitz-type protease inhibitor 2 (Hepatocyte growth factor activator inhibitor type 2) (HAI-2) (Placental bikunin)	SPINT2 HAI2 KOP	252
O43292	GPAA1_HUMAN	Glycosylphosphatidylinositol anchor attachment 1 protein (GPI anchor attachment protein 1) (GAA1 protein homolog) (hGAA1)	GPAA1 GAA1	621
O43293	DAPK3_HUMAN	Death-associated protein kinase 3 (DAP kinase 3) (EC 2.7.11.1) (DAP-like kinase) (Dlk) (MYPT1 kinase) (Zipper-interacting protein kinase) (ZIP-kinase)	DAPK3 ZIPK	454
O43294	TGFI1_HUMAN	Transforming growth factor beta-1-induced transcript 1 protein (Androgen receptor coactivator 55 kDa protein) (Androgen receptor-associated protein of 55 kDa) (Hydrogen peroxide-inducible clone 5 protein) (Hic-5)	TGFB1I1 ARA55	461
O43295	SRGP3_HUMAN	SLIT-ROBO Rho GTPase-activating protein 3 (srGAP3) (Mental disorder-associated GAP) (Rho GTPase-activating protein 14) (WAVE-associated Rac GTPase-activating protein) (WRP)	SRGAP3 ARHGAP14 KIAA0411 KIAA1156 MEGAP SRGAP2	1099
O43296	ZN264_HUMAN	Zinc finger protein 264	ZNF264 KIAA0412	627
O43298	ZBT43_HUMAN	Zinc finger and BTB domain-containing protein 43 (Zinc finger and BTB domain-containing protein 22B) (Zinc finger protein 297B) (ZnF-x)	ZBTB43 KIAA0414 ZBTB22B ZNF297B	467
O43299	AP5Z1_HUMAN	AP-5 complex subunit zeta-1 (Adaptor-related protein complex 5 zeta subunit) (Zeta5)	AP5Z1 KIAA0415 SPG48	807
O43300	LRRT2_HUMAN	Leucine-rich repeat transmembrane neuronal protein 2 (Leucine-rich repeat neuronal 2 protein)	LRRTM2 KIAA0416 LRRN2	516
O43303	CP110_HUMAN	Centriolar coiled-coil protein of 110 kDa (Centrosomal protein of 110 kDa) (CP110) (Cep110)	CCP110 CEP110 CP110 KIAA0419	1012
O43306	ADCY6_HUMAN	Adenylate cyclase type 6 (EC 4.6.1.1) (ATP pyrophosphate-lyase 6) (Adenylate cyclase type VI) (Adenylyl cyclase 6) (Ca(2+)-inhibitable adenylyl cyclase)	ADCY6 KIAA0422	1168
O43307	ARHG9_HUMAN	Rho guanine nucleotide exchange factor 9 (Collybistin) (PEM-2 homolog) (Rac/Cdc42 guanine nucleotide exchange factor 9)	ARHGEF9 ARHDH9 KIAA0424	516
O43309	ZSC12_HUMAN	Zinc finger and SCAN domain-containing protein 12 (Zinc finger protein 305) (Zinc finger protein 96)	ZSCAN12 KIAA0426 ZNF305 ZNF96	611
O43310	CTIF_HUMAN	CBP80/20-dependent translation initiation factor	CTIF KIAA0427	598
O43312	MTSS1_HUMAN	Protein MTSS 1 (Metastasis suppressor YGL-1) (Metastasis suppressor protein 1) (Missing in metastasis protein)	MTSS1 KIAA0429 MIM	755
O43313	ATMIN_HUMAN	ATM interactor (ATM/ATR-substrate CHK2-interacting zinc finger protein) (ASCIZ) (Zinc finger protein 822)	ATMIN KIAA0431 ZNF822	823
O43314	VIP2_HUMAN	Inositol hexakisphosphate and diphosphoinositol-pentakisphosphate kinase 2 (EC 2.7.4.24) (Diphosphoinositol pentakisphosphate kinase 2) (Histidine acid phosphatase domain-containing protein 1) (InsP6 and PP-IP5 kinase 2) (VIP1 homolog 2) (hsVIP2)	PPIP5K2 HISPPD1 KIAA0433 VIP2	1243
O43315	AQP9_HUMAN	Aquaporin-9 (AQP-9) (Aquaglyceroporin-9) (Small solute channel 1)	AQP9 SSC1	295
O43316	PAX4_HUMAN	Paired box protein Pax-4	PAX4	350
O43318	M3K7_HUMAN	Mitogen-activated protein kinase kinase kinase 7 (EC 2.7.11.25) (Transforming growth factor-beta-activated kinase 1) (TGF-beta-activated kinase 1)	MAP3K7 TAK1	606
O43320	FGF16_HUMAN	Fibroblast growth factor 16 (FGF-16)	FGF16	207
O43323	DHH_HUMAN	Desert hedgehog protein (DHH) (EC 3.1.-.-) (HHG-3) [Cleaved into: Desert hedgehog protein N-product (DHH-N)]	DHH	396
O43324	MCA3_HUMAN	Eukaryotic translation elongation factor 1 epsilon-1 (Aminoacyl tRNA synthetase complex-interacting multifunctional protein 3) (Elongation factor p18) (Multisynthase complex auxiliary component p18)	EEF1E1 AIMP3 P18	174
O43353	RIPK2_HUMAN	Receptor-interacting serine/threonine-protein kinase 2 (EC 2.7.11.1) (CARD-containing interleukin-1 beta-converting enzyme-associated kinase) (CARD-containing IL-1 beta ICE-kinase) (RIP-like-interacting CLARP kinase) (Receptor-interacting protein 2) (RIP-2) (Tyrosine-protein kinase RIPK2) (EC 2.7.10.2)	RIPK2 CARDIAK RICK RIP2 UNQ277/PRO314/PRO34092	540
O43364	HXA2_HUMAN	Homeobox protein Hox-A2 (Homeobox protein Hox-1K)	HOXA2 HOX1K	376
O43365	HXA3_HUMAN	Homeobox protein Hox-A3 (Homeobox protein Hox-1E)	HOXA3 HOX1E	443
O43374	RASL2_HUMAN	Ras GTPase-activating protein 4 (Calcium-promoted Ras inactivator) (Ras p21 protein activator 4) (RasGAP-activating-like protein 2)	RASA4 CAPRI GAPL KIAA0538	803
O43379	WDR62_HUMAN	WD repeat-containing protein 62	WDR62 C19orf14	1518
O43390	HNRPR_HUMAN	Heterogeneous nuclear ribonucleoprotein R (hnRNP R)	HNRNPR HNRPR	633
O43395	PRPF3_HUMAN	U4/U6 small nuclear ribonucleoprotein Prp3 (Pre-mRNA-splicing factor 3) (hPrp3) (U4/U6 snRNP 90 kDa protein)	PRPF3 HPRP3 PRP3	683
O43396	TXNL1_HUMAN	Thioredoxin-like protein 1 (32 kDa thioredoxin-related protein)	TXNL1 TRP32 TXL TXNL	289
O43399	TPD54_HUMAN	Tumor protein D54 (hD54) (Tumor protein D52-like 2)	TPD52L2	206
O43402	EMC8_HUMAN	ER membrane protein complex subunit 8 (Neighbor of COX4) (Protein FAM158B)	EMC8 C16orf2 C16orf4 COX4AL COX4NB FAM158B NOC4	210
O43405	COCH_HUMAN	Cochlin (COCH-5B2)	COCH COCH5B2 UNQ257/PRO294	550
O43422	P52K_HUMAN	52 kDa repressor of the inhibitor of the protein kinase (p52rIPK) (58 kDa interferon-induced protein kinase-interacting protein) (p58IPK-interacting protein) (Death-associated protein 4) (THAP domain-containing protein 0) (THAP domain-containing protein 12)	THAP12 DAP4 P52RIPK PRKRIR THAP0	761
O43424	GRID2_HUMAN	Glutamate receptor ionotropic, delta-2 (GluD2) (GluR delta-2 subunit)	GRID2 GLURD2	1007
O43426	SYNJ1_HUMAN	Synaptojanin-1 (EC 3.1.3.36) (Synaptic inositol 1,4,5-trisphosphate 5-phosphatase 1)	SYNJ1 KIAA0910	1573
O43427	FIBP_HUMAN	Acidic fibroblast growth factor intracellular-binding protein (aFGF intracellular-binding protein) (FGF-1 intracellular-binding protein)	FIBP	364
O43432	IF4G3_HUMAN	Eukaryotic translation initiation factor 4 gamma 3 (eIF-4-gamma 3) (eIF-4G 3) (eIF4G 3) (eIF-4-gamma II) (eIF4GII)	EIF4G3	1585
O43435	TBX1_HUMAN	T-box transcription factor TBX1 (T-box protein 1) (Testis-specific T-box protein)	TBX1	398
O43439	MTG8R_HUMAN	Protein CBFA2T2 (ETO homologous on chromosome 20) (MTG8-like protein) (MTG8-related protein 1) (Myeloid translocation-related protein 1) (p85)	CBFA2T2 EHT MTGR1	604
O43447	PPIH_HUMAN	Peptidyl-prolyl cis-trans isomerase H (PPIase H) (EC 5.2.1.8) (Rotamase H) (Small nuclear ribonucleoprotein particle-specific cyclophilin H) (CypH) (U-snRNP-associated cyclophilin SnuCyp-20) (USA-CYP)	PPIH CYP20 CYPH	177
O43448	KCAB3_HUMAN	Voltage-gated potassium channel subunit beta-3 (EC 1.1.1.-) (K(+) channel subunit beta-3) (Kv-beta-3)	KCNAB3 KCNA3B	404
O43451	MGA_HUMAN	Maltase-glucoamylase (Alpha-1,4-glucosidase) (EC 3.2.1.20)	MGAM MGA MGAML	2753
O43462	MBTP2_HUMAN	Membrane-bound transcription factor site-2 protease (EC 3.4.24.85) (Endopeptidase S2P) (Sterol regulatory element-binding proteins intramembrane protease) (SREBPs intramembrane protease)	MBTPS2 S2P	519
O43463	SUV91_HUMAN	Histone-lysine N-methyltransferase SUV39H1 (EC 2.1.1.355) (Histone H3-K9 methyltransferase 1) (H3-K9-HMTase 1) (Lysine N-methyltransferase 1A) (Position-effect variegation 3-9 homolog) (Suppressor of variegation 3-9 homolog 1) (Su(var)3-9 homolog 1)	SUV39H1 KMT1A SUV39H	412
O43464	HTRA2_HUMAN	Serine protease HTRA2, mitochondrial (EC 3.4.21.108) (High temperature requirement protein A2) (HtrA2) (Omi stress-regulated endoprotease) (Serine protease 25) (Serine proteinase OMI)	HTRA2 OMI PRSS25	458
O43474	KLF4_HUMAN	Krueppel-like factor 4 (Epithelial zinc finger protein EZF) (Gut-enriched krueppel-like factor)	KLF4 EZF GKLF	513
O43482	MS18B_HUMAN	Protein Mis18-beta (Cancer/testis antigen 86) (CT86) (Opa-interacting protein 5) (OIP-5)	OIP5 MIS18B	229
O43488	ARK72_HUMAN	Aflatoxin B1 aldehyde reductase member 2 (EC 1.1.1.n11) (AFB1 aldehyde reductase 1) (AFB1-AR 1) (Aldoketoreductase 7) (Succinic semialdehyde reductase) (SSA reductase)	AKR7A2 AFAR AFAR1 AKR7	359
O43490	PROM1_HUMAN	Prominin-1 (Antigen AC133) (Prominin-like protein 1) (CD antigen CD133)	PROM1 PROML1 MSTP061	865
O43491	E41L2_HUMAN	Band 4.1-like protein 2 (Erythrocyte membrane protein band 4.1-like 2) (Generally expressed protein 4.1) (4.1G)	EPB41L2	1005
O43493	TGON2_HUMAN	Trans-Golgi network integral membrane protein 2 (Trans-Golgi network glycoprotein 46) (TGN38 homolog) (hTGN46) (Trans-Golgi network glycoprotein 48) (hTGN48) (Trans-Golgi network glycoprotein 51) (hTGN51) (Trans-Golgi network protein 2)	TGOLN2 TGN46 TGN51	437
O43497	CAC1G_HUMAN	Voltage-dependent T-type calcium channel subunit alpha-1G (Cav3.1c) (NBR13) (Voltage-gated calcium channel subunit alpha Cav3.1)	CACNA1G KIAA1123	2377
O43502	RA51C_HUMAN	DNA repair protein RAD51 homolog 3 (R51H3) (RAD51 homolog C) (RAD51-like protein 2)	RAD51C RAD51L2	376
O43504	LTOR5_HUMAN	Ragulator complex protein LAMTOR5 (Hepatitis B virus X-interacting protein) (HBV X-interacting protein) (HBX-interacting protein) (Late endosomal/lysosomal adaptor and MAPK and MTOR activator 5)	LAMTOR5 HBXIP XIP	91
O43505	B4GA1_HUMAN	Beta-1,4-glucuronyltransferase 1 (EC 2.4.1.-) (I-beta-1,3-N-acetylglucosaminyltransferase) (iGnT) (N-acetyllactosaminide beta-1,3-N-acetylglucosaminyltransferase) (Poly-N-acetyllactosamine extension enzyme) (UDP-GlcNAc:betaGal beta-1,3-N-acetylglucosaminyltransferase 1)	B4GAT1 B3GNT1 B3GNT6	415
O43506	ADA20_HUMAN	Disintegrin and metalloproteinase domain-containing protein 20 (ADAM 20) (EC 3.4.24.-)	ADAM20	726
O43508	TNF12_HUMAN	Tumor necrosis factor ligand superfamily member 12 (APO3 ligand) (TNF-related weak inducer of apoptosis) (TWEAK) [Cleaved into: Tumor necrosis factor ligand superfamily member 12, membrane form; Tumor necrosis factor ligand superfamily member 12, secreted form]	TNFSF12 APO3L DR3LG UNQ181/PRO207	249
O43511	S26A4_HUMAN	Pendrin (Sodium-independent chloride/iodide transporter) (Solute carrier family 26 member 4)	SLC26A4 PDS	780
O43513	MED7_HUMAN	Mediator of RNA polymerase II transcription subunit 7 (hMED7) (Activator-recruited cofactor 34 kDa component) (ARC34) (Cofactor required for Sp1 transcriptional activation subunit 9) (CRSP complex subunit 9) (Mediator complex subunit 7) (RNA polymerase transcriptional regulation mediator subunit 7 homolog) (Transcriptional coactivator CRSP33)	MED7 ARC34 CRSP9	233
O43516	WIPF1_HUMAN	WAS/WASL-interacting protein family member 1 (Protein PRPL-2) (Wiskott-Aldrich syndrome protein-interacting protein) (WASP-interacting protein)	WIPF1 WASPIP WIP	503
O43520	AT8B1_HUMAN	Phospholipid-transporting ATPase IC (EC 7.6.2.1) (ATPase class I type 8B member 1) (Familial intrahepatic cholestasis type 1) (P4-ATPase flippase complex alpha subunit ATP8B1)	ATP8B1 ATPIC FIC1 PFIC	1251
O43521	B2L11_HUMAN	Bcl-2-like protein 11 (Bcl2-L-11) (Bcl2-interacting mediator of cell death)	BCL2L11 BIM	198
O43524	FOXO3_HUMAN	Forkhead box protein O3 (AF6q21 protein) (Forkhead in rhabdomyosarcoma-like 1)	FOXO3 FKHRL1 FOXO3A	673
O43525	KCNQ3_HUMAN	Potassium voltage-gated channel subfamily KQT member 3 (KQT-like 3) (Potassium channel subunit alpha KvLQT3) (Voltage-gated potassium channel subunit Kv7.3)	KCNQ3	872
O43526	KCNQ2_HUMAN	Potassium voltage-gated channel subfamily KQT member 2 (KQT-like 2) (Neuroblastoma-specific potassium channel subunit alpha KvLQT2) (Voltage-gated potassium channel subunit Kv7.2)	KCNQ2	872
O43529	CHSTA_HUMAN	Carbohydrate sulfotransferase 10 (EC 2.8.2.-) (HNK-1 sulfotransferase) (HNK-1ST) (HNK1ST) (HuHNK-1ST)	CHST10	356
O43541	SMAD6_HUMAN	Mothers against decapentaplegic homolog 6 (MAD homolog 6) (Mothers against DPP homolog 6) (SMAD family member 6) (SMAD 6) (Smad6) (hSMAD6)	SMAD6 MADH6	496
O43542	XRCC3_HUMAN	DNA repair protein XRCC3 (X-ray repair cross-complementing protein 3)	XRCC3	346
O43543	XRCC2_HUMAN	DNA repair protein XRCC2 (X-ray repair cross-complementing protein 2)	XRCC2	280
O43548	TGM5_HUMAN	Protein-glutamine gamma-glutamyltransferase 5 (EC 2.3.2.13) (Transglutaminase X) (TG(X)) (TGX) (TGase X) (Transglutaminase-5) (TGase-5)	TGM5 TGMX	720
O43556	SGCE_HUMAN	Epsilon-sarcoglycan (Epsilon-SG)	SGCE ESG UNQ433/PRO840	437
O43557	TNF14_HUMAN	Tumor necrosis factor ligand superfamily member 14 (Herpes virus entry mediator ligand) (HVEM-L) (Herpesvirus entry mediator ligand) (CD antigen CD258) [Cleaved into: Tumor necrosis factor ligand superfamily member 14, membrane form; Tumor necrosis factor ligand superfamily member 14, soluble form]	TNFSF14 HVEML LIGHT UNQ391/PRO726	240
O43559	FRS3_HUMAN	Fibroblast growth factor receptor substrate 3 (FGFR substrate 3) (FGFR-signaling adaptor SNT2) (Suc1-associated neurotrophic factor target 2) (SNT-2)	FRS3	492
O43561	LAT_HUMAN	Linker for activation of T-cells family member 1 (36 kDa phosphotyrosine adapter protein) (pp36) (p36-38)	LAT	262
O43566	RGS14_HUMAN	Regulator of G-protein signaling 14 (RGS14)	RGS14	566
O43567	RNF13_HUMAN	E3 ubiquitin-protein ligase RNF13 (EC 2.3.2.27) (RING finger protein 13)	RNF13 RZF	381
O43570	CAH12_HUMAN	Carbonic anhydrase 12 (EC 4.2.1.1) (Carbonate dehydratase XII) (Carbonic anhydrase XII) (CA-XII) (Tumor antigen HOM-RCC-3.1.3)	CA12	354
O43572	AKA10_HUMAN	A-kinase anchor protein 10, mitochondrial (AKAP-10) (Dual specificity A kinase-anchoring protein 2) (D-AKAP-2) (Protein kinase A-anchoring protein 10) (PRKA10)	AKAP10	662
O43581	SYT7_HUMAN	Synaptotagmin-7 (IPCA-7) (Prostate cancer-associated protein 7) (Synaptotagmin VII) (SytVII)	SYT7 PCANAP7	403
O43583	DENR_HUMAN	Density-regulated protein (DRP) (Protein DRP1) (Smooth muscle cell-associated protein 3) (SMAP-3)	DENR DRP1 H14	198
O43586	PPIP1_HUMAN	Proline-serine-threonine phosphatase-interacting protein 1 (PEST phosphatase-interacting protein 1) (CD2-binding protein 1) (H-PIP)	PSTPIP1 CD2BP1	416
O43592	XPOT_HUMAN	Exportin-T (Exportin(tRNA)) (tRNA exportin)	XPOT	962
O43593	HAIR_HUMAN	Lysine-specific demethylase hairless (EC 1.14.11.65) ([histone H3]-dimethyl-L-lysine(9) demethylase hairless)	HR	1189
O43597	SPY2_HUMAN	Protein sprouty homolog 2 (Spry-2)	SPRY2	315
O43598	DNPH1_HUMAN	5-hydroxymethyl-dUMP N-hydrolase (EC 3.2.2.-) (2'-deoxynucleoside 5'-phosphate N-hydrolase 1) (c-Myc-responsive protein RCL)	DNPH1 C6orf108 RCL	174
O43602	DCX_HUMAN	Neuronal migration protein doublecortin (Doublin) (Lissencephalin-X) (Lis-X)	DCX DBCN LISX	365
O43603	GALR2_HUMAN	Galanin receptor type 2 (GAL2-R) (GALR-2)	GALR2 GALNR2	387
O43609	SPY1_HUMAN	Protein sprouty homolog 1 (Spry-1)	SPRY1	319
O43610	SPY3_HUMAN	Protein sprouty homolog 3 (Spry-3) (Sprouty RTK signaling antagonist 3) (Sprouty3)	SPRY3	288
O43612	OREX_HUMAN	Hypocretin neuropeptide precursor (Hypocretin) (Hcrt) (Orexin precursor) (Prepro-orexin) (Preprohypocretin) [Cleaved into: Orexin-A (Hypocretin-1) (Hcrt1); Orexin-B (Hypocretin-2) (Hcrt2)]	HCRT OX PPORX PPOX	131
O43613	OX1R_HUMAN	Orexin/Hypocretin receptor type 1 (Hypocretin receptor type 1) (Orexin receptor type 1) (Ox-1-R) (Ox1-R) (Ox1R)	HCRTR1	425
O43614	OX2R_HUMAN	Orexin receptor type 2 (Ox-2-R) (Ox2-R) (Ox2R) (Hypocretin receptor type 2)	HCRTR2	444
O43615	TIM44_HUMAN	Mitochondrial import inner membrane translocase subunit TIM44	TIMM44 MIMT44 TIM44	452
O43617	TPPC3_HUMAN	Trafficking protein particle complex subunit 3 (BET3 homolog)	TRAPPC3 BET3 CDABP0066	180
O43623	SNAI2_HUMAN	Zinc finger protein SNAI2 (Neural crest transcription factor Slug) (Protein snail homolog 2)	SNAI2 SLUG SLUGH	268
O43633	CHM2A_HUMAN	Charged multivesicular body protein 2a (Chromatin-modifying protein 2a) (CHMP2a) (Putative breast adenocarcinoma marker BC-2) (Vacuolar protein sorting-associated protein 2-1) (Vps2-1) (hVps2-1)	CHMP2A BC2 CHMP2	222
O43639	NCK2_HUMAN	Cytoplasmic protein NCK2 (Growth factor receptor-bound protein 4) (NCK adaptor protein 2) (Nck-2) (SH2/SH3 adaptor protein NCK-beta)	NCK2 GRB4	380
O43653	PSCA_HUMAN	Prostate stem cell antigen	PSCA UNQ206/PRO232	114
O43660	PLRG1_HUMAN	Pleiotropic regulator 1	PLRG1	514
O43663	PRC1_HUMAN	Protein regulator of cytokinesis 1	PRC1	620
O43665	RGS10_HUMAN	Regulator of G-protein signaling 10 (RGS10)	RGS10	181
O43670	ZN207_HUMAN	BUB3-interacting and GLEBS motif-containing protein ZNF207 (BuGZ) (hBuGZ) (Zinc finger protein 207)	ZNF207 BUGZ	478
O43674	NDUB5_HUMAN	NADH dehydrogenase [ubiquinone] 1 beta subcomplex subunit 5, mitochondrial (Complex I-SGDH) (CI-SGDH) (NADH-ubiquinone oxidoreductase SGDH subunit)	NDUFB5	189
O43676	NDUB3_HUMAN	NADH dehydrogenase [ubiquinone] 1 beta subcomplex subunit 3 (Complex I-B12) (CI-B12) (NADH-ubiquinone oxidoreductase B12 subunit)	NDUFB3	98
O43678	NDUA2_HUMAN	NADH dehydrogenase [ubiquinone] 1 alpha subcomplex subunit 2 (Complex I-B8) (CI-B8) (NADH-ubiquinone oxidoreductase B8 subunit)	NDUFA2	99
O43679	LDB2_HUMAN	LIM domain-binding protein 2 (LDB-2) (Carboxyl-terminal LIM domain-binding protein 1) (CLIM-1) (LIM domain-binding factor CLIM1)	LDB2 CLIM1	373
O43680	TCF21_HUMAN	Transcription factor 21 (TCF-21) (Capsulin) (Class A basic helix-loop-helix protein 23) (bHLHa23) (Epicardin) (Podocyte-expressed 1) (Pod-1)	TCF21 BHLHA23 POD1	179
O43681	GET3_HUMAN	ATPase GET3 (EC 3.6.-.-) (Arsenical pump-driving ATPase) (Arsenite-stimulated ATPase) (Guided entry of tail-anchored proteins factor 3, ATPase) (Transmembrane domain recognition complex 40 kDa ATPase subunit) (hARSA-I) (hASNA-I)	GET3 ARSA ASNA1 TRC40	348
O43683	BUB1_HUMAN	Mitotic checkpoint serine/threonine-protein kinase BUB1 (hBUB1) (EC 2.7.11.1) (BUB1A)	BUB1 BUB1L	1085
O43684	BUB3_HUMAN	Mitotic checkpoint protein BUB3	BUB3	328
O43687	AKA7A_HUMAN	A-kinase anchor protein 7 isoforms alpha and beta (AKAP-7 isoforms alpha and beta) (A-kinase anchor protein 18 kDa) (AKAP 18) (Protein kinase A-anchoring protein 7 isoforms alpha/beta) (PRKA7 isoforms alpha/beta)	AKAP7 AKAP15 AKAP18	104
O43688	PLPP2_HUMAN	Phospholipid phosphatase 2 (EC 3.1.3.-) (EC 3.1.3.4) (Lipid phosphate phosphohydrolase 2) (PAP2-gamma) (PAP2-G) (Phosphatidate phosphohydrolase type 2c) (Phosphatidic acid phosphatase 2c) (PAP-2c) (PAP2c)	PLPP2 LPP2 PPAP2C	288
O43699	SIGL6_HUMAN	Sialic acid-binding Ig-like lectin 6 (Siglec-6) (CD33 antigen-like 1) (CDw327) (Obesity-binding protein 1) (OB-BP1) (CD antigen CD327)	SIGLEC6 CD33L CD33L1 OBBP1	453
O43704	ST1B1_HUMAN	Sulfotransferase 1B1 (ST1B1) (EC 2.8.2.1) (Sulfotransferase 1B2) (Sulfotransferase family cytosolic 1B member 1) (Thyroid hormone sulfotransferase)	SULT1B1 ST1B2 SULT1B2	296
O43707	ACTN4_HUMAN	Alpha-actinin-4 (Non-muscle alpha-actinin 4)	ACTN4	911
O43708	MAAI_HUMAN	Maleylacetoacetate isomerase (MAAI) (EC 5.2.1.2) (GSTZ1-1) (Glutathione S-transferase zeta 1) (EC 2.5.1.18)	GSTZ1 MAAI	216
O43709	BUD23_HUMAN	18S rRNA (guanine-N(7))-methyltransferase (EC 2.1.1.-) (Bud site selection protein 23 homolog) (Metastasis-related methyltransferase 1) (Williams-Beuren syndrome chromosomal region 22 protein) (rRNA methyltransferase and ribosome maturation factor)	BUD23 MERM1 WBSCR22 HUSSY-03 PP3381	281
O43711	TLX3_HUMAN	T-cell leukemia homeobox protein 3 (Homeobox protein Hox-11L2)	TLX3 HOX11L2	291
O43715	TRIA1_HUMAN	TP53-regulated inhibitor of apoptosis 1 (Protein 15E1.1) (WF-1) (p53-inducible cell-survival factor) (p53CSV)	TRIAP1 15E1.1 HSPC132	76
O43716	GATC_HUMAN	Glutamyl-tRNA(Gln) amidotransferase subunit C, mitochondrial (Glu-AdT subunit C) (EC 6.3.5.-) (Protein 15E1.2)	GATC 15E1.2	136
O43719	HTSF1_HUMAN	17S U2 SnRNP complex component HTATSF1 (HIV Tat-specific factor 1) (Tat-SF1)	HTATSF1	755
O43731	ERD23_HUMAN	ER lumen protein-retaining receptor 3 (KDEL endoplasmic reticulum protein retention receptor 3) (KDEL receptor 3)	KDELR3 ERD23	214
O43734	CIKS_HUMAN	E3 ubiquitin ligase TRAF3IP2 (EC 2.3.2.27) (Adapter protein CIKS) (Connection to IKK and SAPK/JNK) (E3 ubiquitin-protein ligase CIKS) (Nuclear factor NF-kappa-B activator 1) (ACT1) (TRAF3-interacting protein 2)	TRAF3IP2 C6orf2 C6orf4 C6orf5 C6orf6	574
O43739	CYH3_HUMAN	Cytohesin-3 (ARF nucleotide-binding site opener 3) (Protein ARNO3) (General receptor of phosphoinositides 1) (Grp1) (PH, SEC7 and coiled-coil domain-containing protein 3)	CYTH3 ARNO3 GRP1 PSCD3	400
O43741	AAKB2_HUMAN	5'-AMP-activated protein kinase subunit beta-2 (AMPK subunit beta-2)	PRKAB2	272
O43745	CHP2_HUMAN	Calcineurin B homologous protein 2 (Hepatocellular carcinoma-associated antigen 520)	CHP2 HCA520	196
O43747	AP1G1_HUMAN	AP-1 complex subunit gamma-1 (Adaptor protein complex AP-1 subunit gamma-1) (Adaptor-related protein complex 1 subunit gamma-1) (Clathrin assembly protein complex 1 gamma-1 large chain) (Gamma1-adaptin) (Golgi adaptor HA1/AP1 adaptin subunit gamma-1)	AP1G1 ADTG CLAPG1	822
O43749	OR1F1_HUMAN	Olfactory receptor 1F1 (Olfactory receptor 16-35) (OR16-35) (Olfactory receptor 1F10) (Olfactory receptor 1F4) (Olfactory receptor 1F5) (Olfactory receptor 1F6) (Olfactory receptor 1F7) (Olfactory receptor 1F8) (Olfactory receptor 1F9) (Olfactory receptor OR16-4)	OR1F1 OLFMF OR1F10 OR1F4 OR1F5 OR1F6 OR1F7 OR1F8 OR1F9	312
O43752	STX6_HUMAN	Syntaxin-6	STX6	255
O43759	SNG1_HUMAN	Synaptogyrin-1	SYNGR1	233
O43760	SNG2_HUMAN	Synaptogyrin-2 (Cellugyrin)	SYNGR2 UNQ352/PRO615	224
O43761	SNG3_HUMAN	Synaptogyrin-3	SYNGR3	229
O43763	TLX2_HUMAN	T-cell leukemia homeobox protein 2 (Homeobox protein Hox-11L1) (Neural crest homeobox protein)	TLX2 HOX11L1 NCX	284
O43765	SGTA_HUMAN	Small glutamine-rich tetratricopeptide repeat-containing protein alpha (Alpha-SGT) (Vpu-binding protein) (UBP)	SGTA SGT SGT1	313
O43766	LIAS_HUMAN	Lipoyl synthase, mitochondrial (EC 2.8.1.8) (Lipoate synthase) (LS) (Lip-syn) (Lipoic acid synthase)	LIAS LAS HUSSY-01	372
O43768	ENSA_HUMAN	Alpha-endosulfine (ARPP-19e)	ENSA	121
O43772	MCAT_HUMAN	Mitochondrial carnitine/acylcarnitine carrier protein (Carnitine/acylcarnitine translocase) (CAC) (CACT) (Solute carrier family 25 member 20)	SLC25A20 CAC CACT	301
O43776	SYNC_HUMAN	Asparagine--tRNA ligase, cytoplasmic (EC 6.1.1.22) (Asparaginyl-tRNA synthetase) (AsnRS) (Asparaginyl-tRNA synthetase 1)	NARS1 NARS NRS	548
O43781	DYRK3_HUMAN	Dual specificity tyrosine-phosphorylation-regulated kinase 3 (EC 2.7.12.1) (Regulatory erythroid kinase) (REDK)	DYRK3	588
O43790	KRT86_HUMAN	Keratin, type II cuticular Hb6 (Hair keratin K2.11) (Keratin-86) (K86) (Type II hair keratin Hb6) (Type-II keratin Kb26)	KRT86 KRTHB6	486
O43791	SPOP_HUMAN	Speckle-type POZ protein (HIB homolog 1) (Roadkill homolog 1)	SPOP	374
O43795	MYO1B_HUMAN	Unconventional myosin-Ib (MYH-1c) (Myosin I alpha) (MMI-alpha) (MMIa)	MYO1B	1136
O43805	SSNA1_HUMAN	Microtubule nucleation factor SSNA1 (Nuclear autoantigen of 14 kDa) (Sjoegren syndrome nuclear autoantigen 1)	SSNA1 NA14	119
O43808	PM34_HUMAN	Peroxisomal membrane protein PMP34 (34 kDa peroxisomal membrane protein) (Solute carrier family 25 member 17)	SLC25A17 PMP34	307
O43809	CPSF5_HUMAN	Cleavage and polyadenylation specificity factor subunit 5 (Cleavage and polyadenylation specificity factor 25 kDa subunit) (CPSF 25 kDa subunit) (Cleavage factor Im complex 25 kDa subunit) (CFIm25) (Nucleoside diphosphate-linked moiety X motif 21) (Nudix motif 21) (Nudix hydrolase 21) (Pre-mRNA cleavage factor Im 68 kDa subunit)	NUDT21 CFIM25 CPSF25 CPSF5	227
O43813	LANC1_HUMAN	Glutathione S-transferase LANCL1 (EC 2.5.1.18) (40 kDa erythrocyte membrane protein) (p40) (LanC-like protein 1)	LANCL1 GPR69A	399
O43815	STRN_HUMAN	Striatin	STRN	780
O43818	U3IP2_HUMAN	U3 small nucleolar RNA-interacting protein 2 (RRP9 homolog) (U3 small nucleolar ribonucleoprotein-associated 55 kDa protein) (U3 snoRNP-associated 55 kDa protein) (U3-55K)	RRP9 RNU3IP2 U355K	475
O43819	SCO2_HUMAN	Protein SCO2 homolog, mitochondrial	SCO2	266
O43820	HYAL3_HUMAN	Hyaluronidase-3 (Hyal-3) (EC 3.2.1.35) (Hyaluronoglucosaminidase-3) (Lung carcinoma protein 3) (LuCa-3)	HYAL3 LUCA3	417
O43822	CF410_HUMAN	Cilia- and flagella-associated protein 410 (C21orf-HUMF09G8.5) (Leucine-rich repeat-containing protein 76) (YF5/A2)	CFAP410 C21orf2 LRRC76	256
O43823	AKAP8_HUMAN	A-kinase anchor protein 8 (AKAP-8) (A-kinase anchor protein 95 kDa) (AKAP 95)	AKAP8 AKAP95	692
O43825	B3GT2_HUMAN	Beta-1,3-galactosyltransferase 2 (Beta-1,3-GalTase 2) (Beta3Gal-T2) (Beta3GalT2) (EC 2.4.1.86) (UDP-galactose:2-acetamido-2-deoxy-D-glucose 3beta-galactosyltransferase 2)	B3GALT2	422
O43826	G6PT1_HUMAN	Glucose-6-phosphate exchanger SLC37A4 (Glucose-5-phosphate transporter) (Glucose-6-phosphate translocase) (Solute carrier family 37 member 4) (Transformation-related gene 19 protein) (TRG-19)	SLC37A4 G6PT G6PT1 PRO0685 TRG19	429
O43827	ANGL7_HUMAN	Angiopoietin-related protein 7 (Angiopoietin-like factor) (Angiopoietin-like protein 7) (Cornea-derived transcript 6 protein)	ANGPTL7 CDT6 UNQ313/PRO356	346
O43829	ZBT14_HUMAN	Zinc finger and BTB domain-containing protein 14 (Zinc finger protein 161 homolog) (Zfp-161) (Zinc finger protein 478) (Zinc finger protein 5 homolog) (ZF5) (Zfp-5) (hZF5)	ZBTB14 ZFP161 ZNF478	449
O43837	IDH3B_HUMAN	Isocitrate dehydrogenase [NAD] subunit beta, mitochondrial (Isocitric dehydrogenase subunit beta) (NAD(+)-specific ICDH subunit beta)	IDH3B	385
O43847	NRDC_HUMAN	Nardilysin (EC 3.4.24.61) (N-arginine dibasic convertase) (NRD convertase) (NRD-C) (Nardilysin convertase)	NRDC NRD1	1151
O43852	CALU_HUMAN	Calumenin (Crocalbin) (IEF SSP 9302)	CALU	315
O43854	EDIL3_HUMAN	EGF-like repeat and discoidin I-like domain-containing protein 3 (Developmentally-regulated endothelial cell locus 1 protein) (Integrin-binding protein DEL1)	EDIL3 DEL1	480
O43861	ATP9B_HUMAN	Probable phospholipid-transporting ATPase IIB (EC 7.6.2.1) (ATPase class II type 9B)	ATP9B ATPIIB NEO1L HUSSY-20	1147
O43865	SAHH2_HUMAN	S-adenosylhomocysteine hydrolase-like protein 1 (DC-expressed AHCY-like molecule) (IP(3)Rs binding protein released with IP(3)) (IRBIT) (Putative adenosylhomocysteinase 2) (S-adenosyl-L-homocysteine hydrolase 2) (AdoHcyase 2)	AHCYL1 DCAL IRBIT XPVKONA	530
O43866	CD5L_HUMAN	CD5 antigen-like (Apoptosis inhibitor expressed by macrophages) (hAIM) (CT-2) (IgM-associated peptide) (SP-alpha)	CD5L API6 UNQ203/PRO229	347
O43868	S28A2_HUMAN	Sodium/nucleoside cotransporter 2 (Concentrative nucleoside transporter 2) (CNT 2) (hCNT2) (Na(+)/nucleoside cotransporter 2) (Sodium-coupled nucleoside transporter 2) (Sodium/purine nucleoside co-transporter) (SPNT) (Solute carrier family 28 member 2)	SLC28A2 CNT2	658
O43889	CREB3_HUMAN	Cyclic AMP-responsive element-binding protein 3 (CREB-3) (cAMP-responsive element-binding protein 3) (Leucine zipper protein) (Luman) (Transcription factor LZIP-alpha) [Cleaved into: Processed cyclic AMP-responsive element-binding protein 3 (N-terminal Luman) (Transcriptionally active form)]	CREB3 LZIP	371
O43895	XPP2_HUMAN	Xaa-Pro aminopeptidase 2 (EC 3.4.11.9) (Aminoacylproline aminopeptidase) (Membrane-bound aminopeptidase P) (Membrane-bound APP) (Membrane-bound AmP) (mAmP) (X-Pro aminopeptidase 2)	XPNPEP2	674
O43896	KIF1C_HUMAN	Kinesin-like protein KIF1C	KIF1C KIAA0706	1103
O43897	TLL1_HUMAN	Tolloid-like protein 1 (EC 3.4.24.-)	TLL1 TLL	1013
O43900	PRIC3_HUMAN	Prickle planar cell polarity protein 3 (LIM domain only protein 6) (LMO-6) (Prickle-like protein 3) (Pk3) (Triple LIM domain protein 6)	PRICKLE3 LMO6	615
O43903	GAS2_HUMAN	Growth arrest-specific protein 2 (GAS-2)	GAS2	313
O43909	EXTL3_HUMAN	Exostosin-like 3 (EC 2.4.1.223) (EXT-related protein 1) (Glucuronyl-galactosyl-proteoglycan 4-alpha-N-acetylglucosaminyltransferase) (Hereditary multiple exostoses gene isolog) (Multiple exostosis-like protein 3) (Putative tumor suppressor protein EXTL3)	EXTL3 EXTL1L EXTR1 KIAA0519	919
O43913	ORC5_HUMAN	Origin recognition complex subunit 5	ORC5 ORC5L	435
O43914	TYOBP_HUMAN	TYRO protein tyrosine kinase-binding protein (DNAX-activation protein 12) (Killer-activating receptor-associated protein) (KAR-associated protein)	TYROBP DAP12 KARAP	113
O43915	VEGFD_HUMAN	Vascular endothelial growth factor D (VEGF-D) (c-Fos-induced growth factor) (FIGF)	VEGFD FIGF	354
O43916	CHST1_HUMAN	Carbohydrate sulfotransferase 1 (Galactose/N-acetylglucosamine/N-acetylglucosamine 6-O-sulfotransferase 1) (GST-1) (Keratan sulfate Gal-6 sulfotransferase) (KS6ST) (KSGal6ST) (KSST) (EC 2.8.2.21)	CHST1	411
O43918	AIRE_HUMAN	Autoimmune regulator (Autoimmune polyendocrinopathy candidiasis ectodermal dystrophy protein) (APECED protein)	AIRE APECED	545
O43920	NDUS5_HUMAN	NADH dehydrogenase [ubiquinone] iron-sulfur protein 5 (Complex I-15 kDa) (CI-15 kDa) (NADH-ubiquinone oxidoreductase 15 kDa subunit)	NDUFS5	106
O43921	EFNA2_HUMAN	Ephrin-A2 (EPH-related receptor tyrosine kinase ligand 6) (LERK-6) (HEK7 ligand) (HEK7-L)	EFNA2 EPLG6 LERK6	213
O43924	PDE6D_HUMAN	Retinal rod rhodopsin-sensitive cGMP 3',5'-cyclic phosphodiesterase subunit delta (GMP-PDE delta) (Protein p17)	PDE6D PDED	150
O43927	CXL13_HUMAN	C-X-C motif chemokine 13 (Angie) (B cell-attracting chemokine 1) (BCA-1) (B lymphocyte chemoattractant) (CXC chemokine BLC) (Small-inducible cytokine B13)	CXCL13 BCA1 BLC SCYB13	109
O43929	ORC4_HUMAN	Origin recognition complex subunit 4	ORC4 ORC4L	436
O43933	PEX1_HUMAN	Peroxisomal ATPase PEX1 (EC 3.6.4.-) (Peroxin-1) (Peroxisome biogenesis disorder protein 1) (Peroxisome biogenesis factor 1)	PEX1	1283
O60216	RAD21_HUMAN	Double-strand-break repair protein rad21 homolog (hHR21) (Nuclear matrix protein 1) (NXP-1) (SCC1 homolog) [Cleaved into: 64-kDa C-terminal product (64-kDa carboxy-terminal product) (65-kDa carboxy-terminal product)]	RAD21 HR21 KIAA0078 NXP1 SCC1	631
O60218	AK1BA_HUMAN	Aldo-keto reductase family 1 member B10 (EC 1.1.1.300) (EC 1.1.1.54) (ARL-1) (Aldose reductase-like) (Aldose reductase-related protein) (ARP) (hARP) (Small intestine reductase) (SI reductase)	AKR1B10 AKR1B11	316
O60220	TIM8A_HUMAN	Mitochondrial import inner membrane translocase subunit Tim8 A (Deafness dystonia protein 1) (X-linked deafness dystonia protein)	TIMM8A DDP DDP1 TIM8A	97
O60229	KALRN_HUMAN	Kalirin (EC 2.7.11.1) (Huntingtin-associated protein-interacting protein) (Protein Duo) (Serine/threonine-protein kinase with Dbl- and pleckstrin homology domain)	KALRN DUET DUO HAPIP TRAD	2986
O60231	DHX16_HUMAN	Pre-mRNA-splicing factor ATP-dependent RNA helicase DHX16 (EC 3.6.4.13) (ATP-dependent RNA helicase #3) (DEAH-box protein 16)	DHX16 DBP2 DDX16 KIAA0577 PRP2	1041
O60232	ZNRD2_HUMAN	Protein ZNRD2 (Autoantigen p27) (Protein zinc ribbon domain type 2) (Sjoegren syndrome/scleroderma autoantigen 1) (Zinc ribbon domain-containing protein 2)	ZNRD2 SSSCA1	199
O60235	TM11D_HUMAN	Transmembrane protease serine 11D (EC 3.4.21.-) (Airway trypsin-like protease) [Cleaved into: Transmembrane protease serine 11D non-catalytic chain; Transmembrane protease serine 11D catalytic chain]	TMPRSS11D HAT	418
O60237	MYPT2_HUMAN	Protein phosphatase 1 regulatory subunit 12B (Myosin phosphatase-targeting subunit 2) (Myosin phosphatase target subunit 2)	PPP1R12B MYPT2	982
O60238	BNI3L_HUMAN	BCL2/adenovirus E1B 19 kDa protein-interacting protein 3-like (Adenovirus E1B19K-binding protein B5) (BCL2/adenovirus E1B 19 kDa protein-interacting protein 3A) (NIP3-like protein X) (NIP3L)	BNIP3L BNIP3A BNIP3H NIX	219
O60239	3BP5_HUMAN	SH3 domain-binding protein 5 (SH3BP-5) (SH3 domain-binding protein that preferentially associates with BTK)	SH3BP5 SAB	455
O60240	PLIN1_HUMAN	Perilipin-1 (Lipid droplet-associated protein)	PLIN1 PERI PLIN	522
O60241	AGRB2_HUMAN	Adhesion G protein-coupled receptor B2 (Brain-specific angiogenesis inhibitor 2)	ADGRB2 BAI2	1585
O60242	AGRB3_HUMAN	Adhesion G protein-coupled receptor B3 (Brain-specific angiogenesis inhibitor 3)	ADGRB3 BAI3 KIAA0550	1522
O60243	H6ST1_HUMAN	Heparan-sulfate 6-O-sulfotransferase 1 (HS6ST-1) (EC 2.8.2.-)	HS6ST1 HS6ST	411
O60244	MED14_HUMAN	Mediator of RNA polymerase II transcription subunit 14 (Activator-recruited cofactor 150 kDa component) (ARC150) (Cofactor required for Sp1 transcriptional activation subunit 2) (CRSP complex subunit 2) (Mediator complex subunit 14) (RGR1 homolog) (hRGR1) (Thyroid hormone receptor-associated protein complex 170 kDa component) (Trap170) (Transcriptional coactivator CRSP150) (Vitamin D3 receptor-in…	MED14 ARC150 CRSP2 CXorf4 DRIP150 EXLM1 RGR1 TRAP170	1454
O60248	SOX15_HUMAN	Transcription factor SOX-15 (Protein SOX-12) (Protein SOX-20) (SRY-box transcription factor 15)	SOX15 SOX12 SOX20 SOX26 SOX27	233
O60256	KPRB_HUMAN	Phosphoribosyl pyrophosphate synthase-associated protein 2 (PRPP synthase-associated protein 2) (41 kDa phosphoribosypyrophosphate synthetase-associated protein) (PAP41)	PRPSAP2	369
O60258	FGF17_HUMAN	Fibroblast growth factor 17 (FGF-17)	FGF17 UNQ161/PRO187	216
O60259	KLK8_HUMAN	Kallikrein-8 (hK8) (EC 3.4.21.118) (Neuropsin) (NP) (Ovasin) (Serine protease 19) (Serine protease TADG-14) (Tumor-associated differentially expressed gene 14 protein)	KLK8 NRPN PRSS19 TADG14 UNQ283/PRO322	260
O60260	PRKN_HUMAN	E3 ubiquitin-protein ligase parkin (Parkin) (EC 2.3.2.31) (Parkin RBR E3 ubiquitin-protein ligase) (Parkinson juvenile disease protein 2) (Parkinson disease protein 2)	PRKN PARK2	465
O60264	SMCA5_HUMAN	SWI/SNF-related matrix-associated actin-dependent regulator of chromatin subfamily A member 5 (SWI/SNF-related matrix-associated actin-dependent regulator of chromatin A5) (EC 3.6.4.-) (Sucrose nonfermenting protein 2 homolog) (hSNF2H)	SMARCA5 SNF2H WCRF135	1052
O60266	ADCY3_HUMAN	Adenylate cyclase type 3 (EC 4.6.1.1) (ATP pyrophosphate-lyase 3) (Adenylate cyclase type III) (AC-III) (Adenylate cyclase, olfactive type) (Adenylyl cyclase 3) (AC3)	ADCY3 KIAA0511	1144
O60269	GRIN2_HUMAN	G protein-regulated inducer of neurite outgrowth 2 (GRIN2)	GPRIN2 KIAA0514	458
O60271	JIP4_HUMAN	C-Jun-amino-terminal kinase-interacting protein 4 (JIP-4) (JNK-interacting protein 4) (Cancer/testis antigen 89) (CT89) (Human lung cancer oncogene 6 protein) (HLC-6) (JNK-associated leucine-zipper protein) (JLP) (Mitogen-activated protein kinase 8-interacting protein 4) (Proliferation-inducing protein 6) (Protein highly expressed in testis) (PHET) (Sperm surface protein) (Sperm-associated antige…	SPAG9 HSS KIAA0516 MAPK8IP4 SYD1 HLC6	1321
O60281	ZN292_HUMAN	Zinc finger protein 292	ZNF292 KIAA0530	2723
O60282	KIF5C_HUMAN	Kinesin heavy chain isoform 5C (EC 3.6.4.-) (Kinesin heavy chain neuron-specific 2) (Kinesin-1)	KIF5C KIAA0531 NKHC2	957
O60284	ST18_HUMAN	Suppression of tumorigenicity 18 protein (Zinc finger protein 387)	ST18 KIAA0535 ZNF387	1047
O60285	NUAK1_HUMAN	NUAK family SNF1-like kinase 1 (EC 2.7.11.1) (AMPK-related protein kinase 5) (ARK5) (Omphalocele kinase 1)	NUAK1 ARK5 KIAA0537 OMPHK1	661
O60291	MGRN1_HUMAN	E3 ubiquitin-protein ligase MGRN1 (EC 2.3.2.27) (Mahogunin RING finger protein 1) (RING finger protein 156) (RING-type E3 ubiquitin transferase MGRN1)	MGRN1 KIAA0544 RNF156	552
O60292	SI1L3_HUMAN	Signal-induced proliferation-associated 1-like protein 3 (SIPA1-like protein 3) (SPA-1-like protein 3)	SIPA1L3 KIAA0545 SPAL3	1781
O60293	ZC3H1_HUMAN	Zinc finger C3H1 domain-containing protein (Coiled-coil domain-containing protein 131) (Proline/serine-rich coiled-coil protein 2)	ZFC3H1 CCDC131 KIAA0546 PSRC2	1989
O60294	TYW4_HUMAN	tRNA wybutosine-synthesizing protein 4 (tRNA yW-synthesizing protein 4) (EC 2.1.1.290) (EC 2.3.1.231) (Leucine carboxyl methyltransferase 2) (tRNA(Phe) (7-(3-amino-3-(methoxycarbonyl)propyl)wyosine(37)-N)-methoxycarbonyltransferase) (tRNA(Phe) (7-(3-amino-3-carboxypropyl)wyosine(37)-O)-methyltransferase)	LCMT2 KIAA0547 TYW4	686
O60296	TRAK2_HUMAN	Trafficking kinesin-binding protein 2 (Amyotrophic lateral sclerosis 2 chromosomal region candidate gene 3 protein)	TRAK2 ALS2CR3 KIAA0549	914
O60303	KATIP_HUMAN	Katanin-interacting protein	KATNIP KIAA0556	1618
O60304	ZN500_HUMAN	Zinc finger protein 500 (Zinc finger protein with KRAB and SCAN domains 18)	ZNF500 KIAA0557 ZKSCAN18	480
O60306	AQR_HUMAN	RNA helicase aquarius (EC 3.6.4.13) (Intron-binding protein of 160 kDa) (IBP160)	AQR KIAA0560	1485
O60307	MAST3_HUMAN	Microtubule-associated serine/threonine-protein kinase 3 (EC 2.7.11.1)	MAST3 KIAA0561	1309
O60308	CE104_HUMAN	Centrosomal protein of 104 kDa (Cep104)	CEP104 KIAA0562	925
O60312	AT10A_HUMAN	Phospholipid-transporting ATPase VA (EC 7.6.2.1) (ATPase class V type 10A) (Aminophospholipid translocase VA) (P4-ATPase flippase complex alpha subunit ATP10A)	ATP10A ATP10C ATPVA ATPVC KIAA0566	1499
O60313	OPA1_HUMAN	Dynamin-like GTPase OPA1, mitochondrial (EC 3.6.5.5) (Optic atrophy protein 1) [Cleaved into: Dynamin-like GTPase OPA1, long form (L-OPA1); Dynamin-like GTPase OPA1, short form (S-OPA1)]	OPA1 KIAA0567	960
O60315	ZEB2_HUMAN	Zinc finger E-box-binding homeobox 2 (Smad-interacting protein 1) (SMADIP1) (Zinc finger homeobox protein 1b)	ZEB2 KIAA0569 SIP1 ZFHX1B ZFX1B HRIHFB2411	1214
O60318	GANP_HUMAN	Germinal-center associated nuclear protein (GANP) (EC 2.3.1.48) (80 kDa MCM3-associated protein) (MCM3 acetylating protein) (MCM3AP) (EC 2.3.1.-) (MCM3 acetyltransferase)	MCM3AP GANP KIAA0572 MAP80	1980
O60331	PI51C_HUMAN	Phosphatidylinositol 4-phosphate 5-kinase type-1 gamma (PIP5K1gamma) (PtdIns(4)P-5-kinase 1 gamma) (EC 2.7.1.68) (Type I phosphatidylinositol 4-phosphate 5-kinase gamma)	PIP5K1C KIAA0589	668
O60333	KIF1B_HUMAN	Kinesin-like protein KIF1B (Klp) (EC 5.6.1.3)	KIF1B KIAA0591 KIAA1448	1816
O60336	MABP1_HUMAN	Mitogen-activated protein kinase-binding protein 1 (JNK-binding protein 1) (JNKBP-1)	MAPKBP1 JNKBP1 KIAA0596	1514
O60337	MARH6_HUMAN	E3 ubiquitin-protein ligase MARCHF6 (EC 2.3.2.27) (Doa10 homolog) (Membrane-associated RING finger protein 6) (Membrane-associated RING-CH protein VI) (MARCH-VI) (Protein TEB-4) (RING finger protein 176) (RING-type E3 ubiquitin transferase MARCHF6)	MARCHF6 KIAA0597 MARCH6 RNF176 TEB4	910
O60341	KDM1A_HUMAN	Lysine-specific histone demethylase 1A (EC 1.14.99.66) (BRAF35-HDAC complex protein BHC110) (Flavin-containing amine oxidase domain-containing protein 2) ([histone H3]-dimethyl-L-lysine(4) FAD-dependent demethylase 1A)	KDM1A AOF2 KDM1 KIAA0601 LSD1	852
O60343	TBCD4_HUMAN	TBC1 domain family member 4 (Akt substrate of 160 kDa) (AS160)	TBC1D4 AS160 KIAA0603	1298
O60346	PHLP1_HUMAN	PH domain leucine-rich repeat-containing protein phosphatase 1 (EC 3.1.3.16) (Pleckstrin homology domain-containing family E member 1) (PH domain-containing family E member 1) (Suprachiasmatic nucleus circadian oscillatory protein) (hSCOP)	PHLPP1 KIAA0606 PHLPP PLEKHE1 SCOP	1717
O60353	FZD6_HUMAN	Frizzled-6 (Fz-6) (hFz6)	FZD6	706
O60356	NUPR1_HUMAN	Nuclear protein 1 (Candidate of metastasis 1) (Protein p8)	NUPR1 COM1	82
O60359	CCG3_HUMAN	Voltage-dependent calcium channel gamma-3 subunit (Neuronal voltage-gated calcium channel gamma-3 subunit) (Transmembrane AMPAR regulatory protein gamma-3) (TARP gamma-3)	CACNG3	315
O60381	HBP1_HUMAN	HMG box-containing protein 1 (HMG box transcription factor 1) (High mobility group box transcription factor 1)	HBP1	514
O60383	GDF9_HUMAN	Growth/differentiation factor 9 (GDF-9)	GDF9	454
O60391	NMD3B_HUMAN	Glutamate receptor ionotropic, NMDA 3B (GluN3B) (N-methyl-D-aspartate receptor subtype 3B) (NMDAR3B) (NR3B)	GRIN3B	1043
O60393	NOBOX_HUMAN	Homeobox protein NOBOX	NOBOX	691
O60423	AT8B3_HUMAN	Phospholipid-transporting ATPase IK (EC 7.6.2.1) (ATPase class I type 8B member 3)	ATP8B3 ATP1K FOS37502_2	1300
O60427	FADS1_HUMAN	Acyl-CoA (8-3)-desaturase (EC 1.14.19.44) (Delta(5) fatty acid desaturase) (D5D) (Delta(5) desaturase) (Delta-5 desaturase) (Fatty acid desaturase 1)	FADS1 FADSD5	444
O60437	PEPL_HUMAN	Periplakin (190 kDa paraneoplastic pemphigus antigen) (195 kDa cornified envelope precursor protein)	PPL KIAA0568	1756
O60443	GSDME_HUMAN	Gasdermin-E (Inversely correlated with estrogen receptor expression 1) (ICERE-1) (Non-syndromic hearing impairment protein 5) [Cleaved into: Gasdermin-E, N-terminal (GSDME-NT); Gasdermin-E, C-terminal (GSDME-CT)]	GSDME DFNA5 ICERE1	496
O60447	EVI5_HUMAN	Ecotropic viral integration site 5 protein homolog (EVI-5) (Neuroblastoma stage 4S gene protein)	EVI5 NB4S	810
O60449	LY75_HUMAN	Lymphocyte antigen 75 (Ly-75) (C-type lectin domain family 13 member B) (DEC-205) (gp200-MR6) (CD antigen CD205)	LY75 CD205 CLEC13B	1722
O60462	NRP2_HUMAN	Neuropilin-2 (Vascular endothelial cell growth factor 165 receptor 2)	NRP2 VEGF165R2	931
O60469	DSCAM_HUMAN	Cell adhesion molecule DSCAM (CHD2) (Down syndrome cell adhesion molecule)	DSCAM	2012
O60476	MA1A2_HUMAN	Mannosyl-oligosaccharide 1,2-alpha-mannosidase IB (EC 3.2.1.113) (Mannosidase alpha class 1A member 2) (Processing alpha-1,2-mannosidase IB) (Alpha-1,2-mannosidase IB)	MAN1A2 MAN1B	641
O60477	BRNP1_HUMAN	BMP/retinoic acid-inducible neural-specific protein 1 (Deleted in bladder cancer protein 1)	BRINP1 DBC1 DBCCR1 FAM5A IB3089A	761
O60478	G137B_HUMAN	Integral membrane protein GPR137B (Transmembrane 7 superfamily member 1 protein)	GPR137B TM7SF1	399
O60479	DLX3_HUMAN	Homeobox protein DLX-3	DLX3	287
O60481	ZIC3_HUMAN	Zinc finger protein ZIC 3 (Zinc finger protein 203) (Zinc finger protein of the cerebellum 3)	ZIC3 ZNF203	467
O60486	PLXC1_HUMAN	Plexin-C1 (Virus-encoded semaphorin protein receptor) (CD antigen CD232)	PLXNC1 VESPR	1568
O60487	MPZL2_HUMAN	Myelin protein zero-like protein 2 (Epithelial V-like antigen 1)	MPZL2 EVA EVA1 UNQ606/PRO1192	215
O60488	ACSL4_HUMAN	Long-chain-fatty-acid--CoA ligase 4 (EC 6.2.1.3) (Arachidonate--CoA ligase) (EC 6.2.1.15) (Long-chain acyl-CoA synthetase 4) (LACS 4)	ACSL4 ACS4 FACL4 LACS4	711
O60493	SNX3_HUMAN	Sorting nexin-3 (Protein SDP3)	SNX3	162
O60494	CUBN_HUMAN	Cubilin (460 kDa receptor) (Intestinal intrinsic factor receptor) (Intrinsic factor-cobalamin receptor) (Intrinsic factor-vitamin B12 receptor)	CUBN IFCR	3623
O60496	DOK2_HUMAN	Docking protein 2 (Downstream of tyrosine kinase 2) (p56(dok-2))	DOK2	412
O60499	STX10_HUMAN	Syntaxin-10 (Syn10)	STX10 SYN10	249
O60500	NPHN_HUMAN	Nephrin (Renal glomerulus-specific cell adhesion receptor)	NPHS1 NPHN	1241
O60502	OGA_HUMAN	Protein O-GlcNAcase (OGA) (EC 3.2.1.169) (Beta-N-acetylglucosaminidase) (Beta-N-acetylhexosaminidase) (Beta-hexosaminidase) (Meningioma-expressed antigen 5) (N-acetyl-beta-D-glucosaminidase) (N-acetyl-beta-glucosaminidase) (Nuclear cytoplasmic O-GlcNAcase and acetyltransferase) (NCOAT)	OGA HEXC KIAA0679 MEA5 MGEA5	916
O60503	ADCY9_HUMAN	Adenylate cyclase type 9 (EC 4.6.1.1) (ATP pyrophosphate-lyase 9) (Adenylate cyclase type IX) (ACIX) (Adenylyl cyclase 9) (AC9)	ADCY9 KIAA0520	1353
O60504	VINEX_HUMAN	Vinexin (SH3-containing adapter molecule 1) (SCAM-1) (Sorbin and SH3 domain-containing protein 3)	SORBS3 SCAM1	671
O60506	HNRPQ_HUMAN	Heterogeneous nuclear ribonucleoprotein Q (hnRNP Q) (Glycine- and tyrosine-rich RNA-binding protein) (GRY-RBP) (NS1-associated protein 1) (Synaptotagmin-binding, cytoplasmic RNA-interacting protein)	SYNCRIP HNRPQ NSAP1	623
O60507	TPST1_HUMAN	Protein-tyrosine sulfotransferase 1 (EC 2.8.2.20) (Tyrosylprotein sulfotransferase 1) (TPST-1)	TPST1	370
O60508	PRP17_HUMAN	Pre-mRNA-processing factor 17 (Cell division cycle 40 homolog) (EH-binding protein 3) (Ehb3) (PRP17 homolog) (hPRP17)	CDC40 EHB3 PRP17 PRPF17	579
O60512	B4GT3_HUMAN	Beta-1,4-galactosyltransferase 3 (Beta-1,4-GalTase 3) (Beta4Gal-T3) (b4Gal-T3) (EC 2.4.1.-) (Beta-N-acetylglucosaminyl-glycolipid beta-1,4-galactosyltransferase) (Beta-N-acetylglucosaminylglycopeptide beta-1,4-galactosyltransferase) (EC 2.4.1.38) (N-acetyllactosamine synthase) (EC 2.4.1.90) (Nal synthase) (Neolactotriaosylceramide beta-1,4-galactosyltransferase) (EC 2.4.1.275) (UDP-Gal:beta-GlcNA…	B4GALT3	393
O60513	B4GT4_HUMAN	Beta-1,4-galactosyltransferase 4 (Beta-1,4-GalTase 4) (Beta4Gal-T4) (b4Gal-T4) (EC 2.4.1.-) (Beta-N-acetylglucosaminyl-glycolipid beta-1,4-galactosyltransferase) (Lactotriaosylceramide beta-1,4-galactosyltransferase) (EC 2.4.1.275) (N-acetyllactosamine synthase) (EC 2.4.1.90) (Nal synthase) (UDP-Gal:beta-GlcNAc beta-1,4-galactosyltransferase 4) (UDP-galactose:beta-N-acetylglucosamine beta-1,4-gal…	B4GALT4 UNQ552/PRO1109	344
O60516	4EBP3_HUMAN	Eukaryotic translation initiation factor 4E-binding protein 3 (4E-BP3) (eIF4E-binding protein 3)	EIF4EBP3	100
O60519	CRBL2_HUMAN	cAMP-responsive element-binding protein-like 2	CREBL2	120
O60524	NEMF_HUMAN	Ribosome quality control complex subunit NEMF (Antigen NY-CO-1) (Nuclear export mediator factor) (Serologically defined colon cancer antigen 1)	NEMF SDCCAG1	1076
O60543	CIDEA_HUMAN	Lipid transferase CIDEA (Cell death activator CIDE-A) (Cell death-inducing DFFA-like effector A)	CIDEA	219
O60547	GMDS_HUMAN	GDP-mannose 4,6 dehydratase (EC 4.2.1.47) (GDP-D-mannose dehydratase) (GMD)	GMDS	372
O60548	FOXD2_HUMAN	Forkhead box protein D2 (Forkhead-related protein FKHL17) (Forkhead-related transcription factor 9) (FREAC-9)	FOXD2 FKHL17 FREAC9	495
O60551	NMT2_HUMAN	Glycylpeptide N-tetradecanoyltransferase 2 (EC 2.3.1.97) (Myristoyl-CoA:protein N-myristoyltransferase 2) (NMT 2) (Peptide N-myristoyltransferase 2) (Protein-lysine myristoyltransferase NMT2) (EC 2.3.1.-) (Type II N-myristoyltransferase)	NMT2	498
O60563	CCNT1_HUMAN	Cyclin-T1 (CycT1) (Cyclin-T)	CCNT1	726
O60565	GREM1_HUMAN	Gremlin-1 (Cell proliferation-inducing gene 2 protein) (Cysteine knot superfamily 1, BMP antagonist 1) (DAN domain family member 2) (Down-regulated in Mos-transformed cells protein) (Increased in high glucose protein 2) (IHG-2)	GREM1 CKTSF1B1 DAND2 DRM PIG2	184
O60566	BUB1B_HUMAN	Mitotic checkpoint serine/threonine-protein kinase BUB1 beta (EC 2.7.11.1) (MAD3/BUB1-related protein kinase) (hBUBR1) (Mitotic checkpoint kinase MAD3L) (Protein SSK1)	BUB1B BUBR1 MAD3L SSK1	1050
O60568	PLOD3_HUMAN	Multifunctional procollagen lysine hydroxylase and glycosyltransferase LH3 [Includes: Procollagen-lysine,2-oxoglutarate 5-dioxygenase 3 (EC 1.14.11.4) (Lysyl hydroxylase 3) (LH3); Procollagen glycosyltransferase (EC 2.4.1.50) (EC 2.4.1.66) (Galactosylhydroxylysine-glucosyltransferase) (Procollagen galactosyltransferase) (Procollagen glucosyltransferase)]	PLOD3	738
O60573	IF4E2_HUMAN	Eukaryotic translation initiation factor 4E type 2 (eIF-4E type 2) (eIF4E type 2) (Eukaryotic translation initiation factor 4E homologous protein) (Eukaryotic translation initiation factor 4E-like 3) (eIF4E-like protein 4E-LP) (mRNA cap-binding protein 4EHP) (h4EHP) (mRNA cap-binding protein type 3)	EIF4E2 EIF4EL3	245
O60583	CCNT2_HUMAN	Cyclin-T2 (CycT2)	CCNT2	730
O60602	TLR5_HUMAN	Toll-like receptor 5 (Toll/interleukin-1 receptor-like protein 3)	TLR5 TIL3	858
O60603	TLR2_HUMAN	Toll-like receptor 2 (Toll/interleukin-1 receptor-like protein 4) (CD antigen CD282)	TLR2 TIL4	784
O60609	GFRA3_HUMAN	GDNF family receptor alpha-3 (GDNF receptor alpha-3) (GDNFR-alpha-3) (GFR-alpha-3)	GFRA3 UNQ339/PRO538/PRO3664	400
O60610	DIAP1_HUMAN	Protein diaphanous homolog 1 (Diaphanous-related formin-1) (DRF1)	DIAPH1 DIAP1	1272
O60613	SEP15_HUMAN	Selenoprotein F (15 kDa selenoprotein)	SELENOF SEP15	165
O60635	TSN1_HUMAN	Tetraspanin-1 (Tspan-1) (Tetraspan NET-1) (Tetraspanin TM4-C)	TSPAN1	241
O60636	TSN2_HUMAN	Tetraspanin-2 (Tspan-2) (Tetraspan NET-3)	TSPAN2	221
O60641	AP180_HUMAN	Clathrin coat assembly protein AP180 (91 kDa synaptosomal-associated protein) (Clathrin coat-associated protein AP180) (Phosphoprotein F1-20)	SNAP91 KIAA0656	907
O60645	EXOC3_HUMAN	Exocyst complex component 3 (Exocyst complex component Sec6)	EXOC3 SEC6 SEC6L1	745
O60656	UD19_HUMAN	UDP-glucuronosyltransferase 1A9 (UGT1A9) (EC 2.4.1.17) (UDP-glucuronosyltransferase 1-9) (UDPGT 1-9) (UGT1*9) (UGT1-09) (UGT1.9) (UDP-glucuronosyltransferase 1-I) (UGT-1I) (UGT1I) (lugP4)	UGT1A9 GNT1 UGT1	530
O60658	PDE8A_HUMAN	High affinity cAMP-specific and IBMX-insensitive 3',5'-cyclic phosphodiesterase 8A (EC 3.1.4.53)	PDE8A	829
O60662	KLH41_HUMAN	Kelch-like protein 41 (Kel-like protein 23) (Kelch repeat and BTB domain-containing protein 10) (Kelch-related protein 1) (Sarcosin)	KLHL41 KBTBD10 KRP1	606
O60663	LMX1B_HUMAN	LIM homeobox transcription factor 1-beta (LIM/homeobox protein 1.2) (LMX-1.2) (LIM/homeobox protein LMX1B)	LMX1B	402
O60664	PLIN3_HUMAN	Perilipin-3 (47 kDa mannose 6-phosphate receptor-binding protein) (47 kDa MPR-binding protein) (Cargo selection protein TIP47) (Mannose-6-phosphate receptor-binding protein 1) (Placental protein 17) (PP17)	PLIN3 M6PRBP1 TIP47	434
O60667	FCMR_HUMAN	Immunoglobulin mu Fc receptor (IgM FcR) (Fas apoptotic inhibitory molecule 3) (FAIM3) (Regulator of Fas-induced apoptosis Toso)	FCMR FAIM3 TOSO	390
O60669	MOT2_HUMAN	Monocarboxylate transporter 2 (MCT 2) (Solute carrier family 16 member 7)	SLC16A7 MCT2	478
O60671	RAD1_HUMAN	Cell cycle checkpoint protein RAD1 (hRAD1) (Rad1-like DNA damage checkpoint protein)	RAD1 REC1	282
O60673	REV3L_HUMAN	DNA polymerase zeta catalytic subunit (EC 2.7.7.7) (Protein reversionless 3-like) (REV3-like) (hREV3)	REV3L POLZ REV3	3130
O60674	JAK2_HUMAN	Tyrosine-protein kinase JAK2 (EC 2.7.10.2) (Janus kinase 2) (JAK-2)	JAK2	1132
O60675	MAFK_HUMAN	Transcription factor MafK (Erythroid transcription factor NF-E2 p18 subunit)	MAFK	156
O60678	ANM3_HUMAN	Protein arginine N-methyltransferase 3 (EC 2.1.1.319) (Heterogeneous nuclear ribonucleoprotein methyltransferase-like protein 3)	PRMT3 HRMT1L3	531
O60682	MUSC_HUMAN	Musculin (Activated B-cell factor 1) (ABF-1) (Class A basic helix-loop-helix protein 22) (bHLHa22)	MSC ABF1 BHLHA22	206
O60683	PEX10_HUMAN	Peroxisome biogenesis factor 10 (EC 2.3.2.27) (Peroxin-10) (Peroxisomal biogenesis factor 10) (Peroxisome assembly protein 10) (RING finger protein 69)	PEX10 RNF69	326
O60684	IMA7_HUMAN	Importin subunit alpha-7 (Karyopherin subunit alpha-6)	KPNA6 IPOA7	536
O60687	SRPX2_HUMAN	Sushi repeat-containing protein SRPX2 (Sushi-repeat protein upregulated in leukemia)	SRPX2 SRPUL	465
O60701	UGDH_HUMAN	UDP-glucose 6-dehydrogenase (UDP-Glc dehydrogenase) (UDP-GlcDH) (UDPGDH) (EC 1.1.1.22)	UGDH	494
O60704	TPST2_HUMAN	Protein-tyrosine sulfotransferase 2 (EC 2.8.2.20) (Tyrosylprotein sulfotransferase 2) (TPST-2)	TPST2	377
O60706	ABCC9_HUMAN	ATP-binding cassette sub-family C member 9 (Sulfonylurea receptor 2)	ABCC9 SUR2	1549
O60711	LPXN_HUMAN	Leupaxin	LPXN LDLP	386
O60716	CTND1_HUMAN	Catenin delta-1 (Cadherin-associated Src substrate) (CAS) (p120 catenin) (p120(ctn)) (p120(cas))	CTNND1 KIAA0384	968
O60721	NCKX1_HUMAN	Sodium/potassium/calcium exchanger 1 (Na(+)/K(+)/Ca(2+)-exchange protein 1) (Retinal rod Na-Ca+K exchanger) (Solute carrier family 24 member 1)	SLC24A1 KIAA0702 NCKX1	1099
O60725	ICMT_HUMAN	Protein-S-isoprenylcysteine O-methyltransferase (EC 2.1.1.100) (Isoprenylcysteine carboxylmethyltransferase) (Prenylated protein carboxyl methyltransferase) (PPMT) (Prenylcysteine carboxyl methyltransferase) (pcCMT)	ICMT PCCMT	284
O60729	CC14B_HUMAN	Dual specificity protein phosphatase CDC14B (EC 3.1.3.16) (EC 3.1.3.48) (CDC14 cell division cycle 14 homolog B)	CDC14B	498
O60733	PLPL9_HUMAN	85/88 kDa calcium-independent phospholipase A2 (CaI-PLA2) (EC 3.1.1.4) (2-lysophosphatidylcholine acylhydrolase) (EC 3.1.1.5) (Group VI phospholipase A2) (GVI PLA2) (Intracellular membrane-associated calcium-independent phospholipase A2 beta) (iPLA2-beta) (Palmitoyl-CoA hydrolase) (EC 3.1.2.2) (Patatin-like phospholipase domain-containing protein 9) (PNPLA9)	PLA2G6 PLPLA9	806
O60741	HCN1_HUMAN	Potassium/sodium hyperpolarization-activated cyclic nucleotide-gated channel 1 (Brain cyclic nucleotide-gated channel 1) (BCNG-1)	HCN1 BCNG1	890
O60749	SNX2_HUMAN	Sorting nexin-2 (Transformation-related gene 9 protein) (TRG-9)	SNX2 TRG9	519
O60755	GALR3_HUMAN	Galanin receptor type 3 (GAL3-R) (GALR-3)	GALR3 GALNR3	368
O60759	CYTIP_HUMAN	Cytohesin-interacting protein (Cytohesin binder and regulator) (CYBR) (Cytohesin-associated scaffolding protein) (CASP) (Cytohesin-binding protein HE) (Cbp HE) (Pleckstrin homology Sec7 and coiled-coil domains-binding protein)	CYTIP PSCDBP	359
O60760	HPGDS_HUMAN	Hematopoietic prostaglandin D synthase (H-PGDS) (EC 5.3.99.2) (GST class-sigma) (Glutathione S-transferase) (EC 2.5.1.18) (Glutathione-dependent PGD synthase) (Glutathione-requiring prostaglandin D synthase) (Prostaglandin-H2 D-isomerase)	HPGDS GSTS PGDS PTGDS2	199
O60762	DPM1_HUMAN	Dolichol-phosphate mannosyltransferase subunit 1 (EC 2.4.1.83) (Dolichol-phosphate mannose synthase subunit 1) (DPM synthase subunit 1) (Dolichyl-phosphate beta-D-mannosyltransferase subunit 1) (Mannose-P-dolichol synthase subunit 1) (MPD synthase subunit 1)	DPM1	260
O60763	USO1_HUMAN	General vesicular transport factor p115 (Protein USO1 homolog) (Transcytosis-associated protein) (TAP) (Vesicle-docking protein)	USO1 VDP	962
O60779	S19A2_HUMAN	Thiamine transporter 1 (ThTr-1) (ThTr1) (Solute carrier family 19 member 2) (Thiamine carrier 1) (TC1)	SLC19A2 THT1 TRMA	497
O60783	RT14_HUMAN	Small ribosomal subunit protein uS14m (28S ribosomal protein S14, mitochondrial) (MRP-S14) (S14mt)	MRPS14	128
O60784	TOM1_HUMAN	Target of Myb1 membrane trafficking protein (Target of Myb protein 1)	TOM1	492
O60806	TBX19_HUMAN	T-box transcription factor TBX19 (T-box protein 19) (T-box factor, pituitary)	TBX19 TPIT	448
O60812	HNRC1_HUMAN	Heterogeneous nuclear ribonucleoprotein C-like 1 (hnRNP C-like-1) (hnRNP core protein C-like 1)	HNRNPCL1 HNRPCL1	293
O60814	H2B1K_HUMAN	Histone H2B type 1-K (H2B K) (HIRA-interacting protein 1)	H2BC12 H2BFT HIRIP1 HIST1H2BK	126
O60825	F262_HUMAN	6-phosphofructo-2-kinase/fructose-2,6-bisphosphatase 2 (6PF-2-K/Fru-2,6-P2ase 2) (PFK/FBPase 2) (6PF-2-K/Fru-2,6-P2ase heart-type isozyme) [Includes: 6-phosphofructo-2-kinase (EC 2.7.1.105); Fructose-2,6-bisphosphatase (EC 3.1.3.46)]	PFKFB2	505
O60826	CCD22_HUMAN	Coiled-coil domain-containing protein 22	CCDC22 CXorf37 JM1	627
O60828	PQBP1_HUMAN	Polyglutamine-binding protein 1 (PQBP-1) (38 kDa nuclear protein containing a WW domain) (Npw38) (Polyglutamine tract-binding protein 1)	PQBP1 NPW38 JM26	265
O60829	PAGE4_HUMAN	P antigen family member 4 (PAGE-4) (G antigen family C member 1) (PAGE-1)	PAGE4 GAGEC1 JM27	102
O60830	TI17B_HUMAN	Mitochondrial import inner membrane translocase subunit Tim17-B	TIMM17B TIM17B JM3	172
O60831	PRAF2_HUMAN	PRA1 family protein 2	PRAF2 JM4	178
O60832	DKC1_HUMAN	H/ACA ribonucleoprotein complex subunit DKC1 (EC 5.4.99.-) (CBF5 homolog) (Dyskerin) (Nopp140-associated protein of 57 kDa) (Nucleolar protein NAP57) (Nucleolar protein family A member 4) (snoRNP protein DKC1)	DKC1 NOLA4	514
O60840	CAC1F_HUMAN	Voltage-dependent L-type calcium channel subunit alpha-1F (Voltage-gated calcium channel subunit alpha Cav1.4)	CACNA1F CACNAF1	1977
O60841	IF2P_HUMAN	Eukaryotic translation initiation factor 5B (eIF-5B) (EC 3.6.5.3) (Translation initiation factor IF-2)	EIF5B IF2 KIAA0741	1220
O60844	ZG16_HUMAN	Zymogen granule membrane protein 16 (Zymogen granule protein 16) (hZG16) (Secretory lectin ZG16)	ZG16	167
O60858	TRI13_HUMAN	E3 ubiquitin-protein ligase TRIM13 (EC 2.3.2.27) (B-cell chronic lymphocytic leukemia tumor suppressor Leu5) (Leukemia-associated protein 5) (Putative tumor suppressor RFP2) (RING finger protein 77) (RING-type E3 ubiquitin transferase TRIM13) (Ret finger protein 2) (Tripartite motif-containing protein 13)	TRIM13 LEU5 RFP2 RNF77	407
O60861	GAS7_HUMAN	Growth arrest-specific protein 7 (GAS-7)	GAS7 KIAA0394	476
O60869	EDF1_HUMAN	Endothelial differentiation-related factor 1 (EDF-1) (Multiprotein-bridging factor 1) (MBF1)	EDF1	148
O60870	KIN17_HUMAN	DNA/RNA-binding protein KIN17 (Binding to curved DNA) (KIN, antigenic determinant of recA protein homolog)	KIN BTCD KIN17	393
O60879	DIAP2_HUMAN	Protein diaphanous homolog 2 (Diaphanous-related formin-2) (DRF2)	DIAPH2 DIA	1101
O60880	SH21A_HUMAN	SH2 domain-containing protein 1A (Duncan disease SH2-protein) (Signaling lymphocytic activation molecule-associated protein) (SLAM-associated protein) (T-cell signal transduction molecule SAP)	SH2D1A DSHP SAP	128
O60882	MMP20_HUMAN	Matrix metalloproteinase-20 (MMP-20) (EC 3.4.24.-) (Enamel metalloproteinase) (Enamelysin)	MMP20	483
O60883	G37L1_HUMAN	G-protein coupled receptor 37-like 1 (Endothelin B receptor-like protein 2) (ETBR-LP-2)	GPR37L1 ETBRLP2	481
O60884	DNJA2_HUMAN	DnaJ homolog subfamily A member 2 (Cell cycle progression restoration gene 3 protein) (Dnj3) (Dj3) (HIRA-interacting protein 4) (Renal carcinoma antigen NY-REN-14)	DNAJA2 CPR3 HIRIP4	412
O60885	BRD4_HUMAN	Bromodomain-containing protein 4 (Protein HUNK1)	BRD4 HUNK1	1362
O60888	CUTA_HUMAN	Protein CutA (Acetylcholinesterase-associated protein) (Brain acetylcholinesterase putative membrane anchor)	CUTA ACHAP C6orf82	179
O60890	OPHN1_HUMAN	Oligophrenin-1	OPHN1	802
O60894	RAMP1_HUMAN	Receptor activity-modifying protein 1 (Calcitonin-receptor-like receptor activity-modifying protein 1) (CRLR activity-modifying protein 1)	RAMP1	148
O60895	RAMP2_HUMAN	Receptor activity-modifying protein 2 (Calcitonin-receptor-like receptor activity-modifying protein 2) (CRLR activity-modifying protein 2)	RAMP2	175
O60896	RAMP3_HUMAN	Receptor activity-modifying protein 3 (Calcitonin-receptor-like receptor activity-modifying protein 3) (CRLR activity-modifying protein 3)	RAMP3	148
O60902	SHOX2_HUMAN	Short stature homeobox protein 2 (Homeobox protein Og12X) (Paired-related homeobox protein SHOT)	SHOX2 OG12X SHOT	331
O60906	NSMA_HUMAN	Sphingomyelin phosphodiesterase 2 (EC 3.1.4.12) (Lyso-platelet-activating factor-phospholipase C) (Lyso-PAF-PLC) (Neutral sphingomyelinase) (N-SMase) (nSMase) (nSMase1)	SMPD2	423
O60907	TBL1X_HUMAN	F-box-like/WD repeat-containing protein TBL1X (SMAP55) (Transducin beta-like protein 1X) (Transducin-beta-like protein 1, X-linked)	TBL1X TBL1	577
O60909	B4GT2_HUMAN	Beta-1,4-galactosyltransferase 2 (Beta-1,4-GalTase 2) (Beta4Gal-T2) (b4Gal-T2) (EC 2.4.1.-) (Beta-N-acetylglucosaminyl-glycolipid beta-1,4-galactosyltransferase) (Beta-N-acetylglucosaminylglycopeptide beta-1,4-galactosyltransferase) (EC 2.4.1.38) (Lactose synthase A protein) (EC 2.4.1.22) (N-acetyllactosamine synthase) (EC 2.4.1.90) (Nal synthase) (UDP-Gal:beta-GlcNAc beta-1,4-galactosyltransfera…	B4GALT2	372
O60911	CATL2_HUMAN	Cathepsin L2 (EC 3.4.22.43) (Cathepsin U) (Cathepsin V)	CTSV CATL2 CTSL2 CTSU UNQ268/PRO305	334
O60921	HUS1_HUMAN	Checkpoint protein HUS1 (hHUS1)	HUS1	280
O60925	PFD1_HUMAN	Prefoldin subunit 1	PFDN1 PFD1	122
O60927	PP1RB_HUMAN	E3 ubiquitin-protein ligase PPP1R11 (EC 2.3.2.27) (Hemochromatosis candidate gene V protein) (HCG V) (Protein phosphatase 1 regulatory subunit 11) (Protein phosphatase inhibitor 3)	PPP1R11 HCGV TCTE5	126
O60928	KCJ13_HUMAN	Inward rectifier potassium channel 13 (Inward rectifier K(+) channel Kir7.1) (Potassium channel, inwardly rectifying subfamily J member 13)	KCNJ13	360
O60930	RNH1_HUMAN	Ribonuclease H1 (RNase H1) (EC 3.1.26.4) (Ribonuclease H type II)	RNASEH1 RNH1	286
O60931	CTNS_HUMAN	Cystinosin	CTNS	367
O60934	NBN_HUMAN	Nibrin (Cell cycle regulatory protein p95) (Nijmegen breakage syndrome protein 1) (hNbs1)	NBN NBS NBS1 P95	754
O60936	NOL3_HUMAN	Nucleolar protein 3 (Apoptosis repressor with CARD) (Muscle-enriched cytoplasmic protein) (Myp) (Nucleolar protein of 30 kDa) (Nop30)	NOL3 ARC NOP	208
O60938	KERA_HUMAN	Keratocan (KTN) (Keratan sulfate proteoglycan keratocan)	KERA SLRR2B	352
O60939	SCN2B_HUMAN	Sodium channel regulatory subunit beta-2	SCN2B UNQ326/PRO386	215
O60941	DTNB_HUMAN	Dystrobrevin beta (DTN-B) (Beta-dystrobrevin)	DTNB	627
O60942	MCE1_HUMAN	mRNA-capping enzyme (HCAP1) (HCE) [Includes: mRNA 5'-triphosphate monophosphatase (EC 3.6.1.74) (mRNA 5'-phosphatase); mRNA guanylyltransferase (EC 2.7.7.50) (GTP--RNA guanylyltransferase) (GTase)]	RNGTT CAP1A	597
O75015	FCG3B_HUMAN	Low affinity immunoglobulin gamma Fc region receptor III-B (Fc-gamma RIII-beta) (CD16-I) (Fc-gamma RIII) (Fc-gamma RIIIb) (FcRIII) (FcRIIIb) (FcR-10) (IgG Fc receptor III-1) (CD antigen CD16b)	FCGR3B CD16B FCG3 FCGR3 IGFR3	233
O75019	LIRA1_HUMAN	Leukocyte immunoglobulin-like receptor subfamily A member 1 (CD85 antigen-like family member I) (Leukocyte immunoglobulin-like receptor 6) (LIR-6) (CD antigen CD85i)	LILRA1 LIR6	489
O75022	LIRB3_HUMAN	Leukocyte immunoglobulin-like receptor subfamily B member 3 (LIR-3) (Leukocyte immunoglobulin-like receptor 3) (CD85 antigen-like family member A) (Immunoglobulin-like transcript 5) (ILT-5) (Monocyte inhibitory receptor HL9) (CD antigen CD85a)	LILRB3 ILT5 LIR3	631
O75023	LIRB5_HUMAN	Leukocyte immunoglobulin-like receptor subfamily B member 5 (CD85 antigen-like family member C) (Leukocyte immunoglobulin-like receptor 8) (LIR-8) (CD antigen CD85c)	LILRB5 LIR8	590
O75027	ABCB7_HUMAN	Iron-sulfur clusters transporter ABCB7, mitochondrial (ATP-binding cassette sub-family B member 7, mitochondrial) (ATP-binding cassette transporter 7) (ABC transporter 7 protein)	ABCB7 ABC7	752
O75030	MITF_HUMAN	Microphthalmia-associated transcription factor (Class E basic helix-loop-helix protein 32) (bHLHe32)	MITF BHLHE32	526
O75031	HSF2B_HUMAN	Heat shock factor 2-binding protein	HSF2BP MEILB2	334
O75037	KI21B_HUMAN	Kinesin-like protein KIF21B	KIF21B KIAA0449	1637
O75038	PLCH2_HUMAN	1-phosphatidylinositol 4,5-bisphosphate phosphodiesterase eta-2 (EC 3.1.4.11) (Phosphoinositide phospholipase C-eta-2) (Phosphoinositide phospholipase C-like 4) (PLC-L4) (Phospholipase C-like protein 4) (Phospholipase C-eta-2) (PLC-eta2)	PLCH2 KIAA0450 PLCL4	1416
O75044	SRGP2_HUMAN	SLIT-ROBO Rho GTPase-activating protein 2 (srGAP2) (Formin-binding protein 2) (Rho GTPase-activating protein 34)	SRGAP2 ARHGAP34 FNBP2 KIAA0456 SRGAP2A	1071
O75051	PLXA2_HUMAN	Plexin-A2 (Semaphorin receptor OCT)	PLXNA2 KIAA0463 OCT PLXN2 UNQ209/PRO235	1894
O75052	CAPON_HUMAN	Carboxyl-terminal PDZ ligand of neuronal nitric oxide synthase protein (C-terminal PDZ ligand of neuronal nitric oxide synthase protein) (Nitric oxide synthase 1 adaptor protein)	NOS1AP CAPON KIAA0464	506
O75054	IGSF3_HUMAN	Immunoglobulin superfamily member 3 (IgSF3) (Glu-Trp-Ile EWI motif-containing protein 3) (EWI-3)	IGSF3 EWI3 KIAA0466	1194
O75056	SDC3_HUMAN	Syndecan-3 (SYND3)	SDC3 KIAA0468	442
O75061	AUXI_HUMAN	Auxilin (EC 3.1.3.-) (DnaJ homolog subfamily C member 6)	DNAJC6 KIAA0473	913
O75063	XYLK_HUMAN	Glycosaminoglycan xylosylkinase (EC 2.7.1.-) (Xylose kinase)	FAM20B KIAA0475	409
O75069	TMCC2_HUMAN	Transmembrane and coiled-coil domains protein 2 (Cerebral protein 11)	TMCC2 KIAA0481 hucep-11	709
O75072	FKTN_HUMAN	Ribitol-5-phosphate transferase FKTN (EC 2.7.8.-) (Fukutin) (Fukuyama-type congenital muscular dystrophy protein) (Ribitol-5-phosphate transferase)	FKTN FCMD	461
O75074	LRP3_HUMAN	Low-density lipoprotein receptor-related protein 3 (LRP-3) (105 kDa low-density lipoprotein receptor-related protein) (hLRp105)	LRP3	770
O75077	ADA23_HUMAN	Disintegrin and metalloproteinase domain-containing protein 23 (ADAM 23) (Metalloproteinase-like, disintegrin-like, and cysteine-rich protein 3) (MDC-3)	ADAM23 MDC3	832
O75078	ADA11_HUMAN	Disintegrin and metalloproteinase domain-containing protein 11 (ADAM 11) (Metalloproteinase-like, disintegrin-like, and cysteine-rich protein) (MDC)	ADAM11 MDC	769
O75081	MTG16_HUMAN	Protein CBFA2T3 (MTG8-related protein 2) (Myeloid translocation gene on chromosome 16 protein) (hMTG16) (Zinc finger MYND domain-containing protein 4)	CBFA2T3 MTG16 MTGR2 ZMYND4	653
O75083	WDR1_HUMAN	WD repeat-containing protein 1 (Actin-interacting protein 1) (AIP1) (NORI-1)	WDR1	606
O75084	FZD7_HUMAN	Frizzled-7 (Fz-7) (hFz7) (FzE3)	FZD7	574
O75093	SLIT1_HUMAN	Slit homolog 1 protein (Slit-1) (Multiple epidermal growth factor-like domains protein 4) (Multiple EGF-like domains protein 4)	SLIT1 KIAA0813 MEGF4 SLIL1	1534
O75094	SLIT3_HUMAN	Slit homolog 3 protein (Slit-3) (Multiple epidermal growth factor-like domains protein 5) (Multiple EGF-like domains protein 5)	SLIT3 KIAA0814 MEGF5 SLIL2 UNQ691/PRO1336	1523
O75096	LRP4_HUMAN	Low-density lipoprotein receptor-related protein 4 (LRP-4) (Multiple epidermal growth factor-like domains 7)	LRP4 KIAA0816 LRP10 MEGF7	1905
O75106	AOC2_HUMAN	Amine oxidase [copper-containing] 2 (EC 1.4.3.21) (Amine oxidase copper-containing 2) (Retina-specific copper amine oxidase) (RAO) (Semicarbazide-sensitive amine oxidase) (SSAO)	AOC2	756
O75110	ATP9A_HUMAN	Probable phospholipid-transporting ATPase IIA (EC 7.6.2.1) (ATPase class II type 9A)	ATP9A ATPIIA KIAA0611	1047
O75112	LDB3_HUMAN	LIM domain-binding protein 3 (Protein cypher) (Z-band alternatively spliced PDZ-motif protein)	LDB3 KIAA0613 ZASP	727
O75113	N4BP1_HUMAN	NEDD4-binding protein 1 (N4BP1) (EC 3.1.-.-)	N4BP1 KIAA0615	896
O75116	ROCK2_HUMAN	Rho-associated protein kinase 2 (EC 2.7.11.1) (Rho kinase 2) (Rho-associated, coiled-coil-containing protein kinase 2) (Rho-associated, coiled-coil-containing protein kinase II) (ROCK-II) (p164 ROCK-2)	ROCK2 KIAA0619	1388
O75121	MFA3L_HUMAN	Microfibrillar-associated protein 3-like (Testis development protein NYD-SP9)	MFAP3L KIAA0626 HSD-39 HSD39	409
O75122	CLAP2_HUMAN	CLIP-associating protein 2 (Cytoplasmic linker-associated protein 2) (Protein Orbit homolog 2) (hOrbit2)	CLASP2 KIAA0627	1294
O75127	PTCD1_HUMAN	Pentatricopeptide repeat-containing protein 1, mitochondrial	PTCD1 KIAA0632	700
O75128	COBL_HUMAN	Protein cordon-bleu	COBL KIAA0633	1261
O75129	ASTN2_HUMAN	Astrotactin-2	ASTN2 KIAA0634	1339
O75131	CPNE3_HUMAN	Copine-3 (Copine III)	CPNE3 CPN3 KIAA0636	537
O75132	ZBED4_HUMAN	Zinc finger BED domain-containing protein 4	ZBED4 KIAA0637	1171
O75140	DEPD5_HUMAN	GATOR1 complex protein DEPDC5 (DEP domain-containing protein 5)	DEPDC5 KIAA0645	1603
O75143	ATG13_HUMAN	Autophagy-related protein 13	ATG13 KIAA0652	517
O75144	ICOSL_HUMAN	ICOS ligand (B7 homolog 2) (B7-H2) (B7-like protein Gl50) (B7-related protein 1) (B7RP-1) (CD antigen CD275)	ICOSLG B7H2 B7RP1 ICOSL KIAA0653	302
O75145	LIPA3_HUMAN	Liprin-alpha-3 (Protein tyrosine phosphatase receptor type f polypeptide-interacting protein alpha-3) (PTPRF-interacting protein alpha-3)	PPFIA3 KIAA0654	1194
O75146	HIP1R_HUMAN	Huntingtin-interacting protein 1-related protein (HIP1-related protein) (Huntingtin-interacting protein 12) (HIP-12)	HIP1R HIP12 KIAA0655	1068
O75147	OBSL1_HUMAN	Obscurin-like protein 1	OBSL1 KIAA0657	1896
O75150	BRE1B_HUMAN	E3 ubiquitin-protein ligase BRE1B (BRE1-B) (EC 2.3.2.27) (95 kDa retinoblastoma-associated protein) (RBP95) (RING finger protein 40) (RING-type E3 ubiquitin transferase BRE1B)	RNF40 BRE1B KIAA0661	1001
O75151	PHF2_HUMAN	Lysine-specific demethylase PHF2 (EC 1.14.11.-) (GRC5) (PHD finger protein 2)	PHF2 CENP-35 KIAA0662	1096
O75152	ZC11A_HUMAN	Zinc finger CCCH domain-containing protein 11A	ZC3H11A KIAA0663 ZC3HDC11A	810
O75154	RFIP3_HUMAN	Rab11 family-interacting protein 3 (FIP3) (FIP3-Rab11) (Rab11-FIP3) (Arfophilin-1) (EF hands-containing Rab-interacting protein) (Eferin) (MU-MB-17.148)	RAB11FIP3 ARFO1 KIAA0665	756
O75155	CAND2_HUMAN	Cullin-associated NEDD8-dissociated protein 2 (Cullin-associated and neddylation-dissociated protein 2) (Epididymis tissue protein Li 169) (TBP-interacting protein of 120 kDa B) (TBP-interacting protein 120B) (p120 CAND2)	CAND2 KIAA0667 TIP120B	1236
O75159	SOCS5_HUMAN	Suppressor of cytokine signaling 5 (SOCS-5) (Cytokine-inducible SH2 protein 6) (CIS-6) (Cytokine-inducible SH2-containing protein 5)	SOCS5 CIS6 CISH5 CISH6 KIAA0671	536
O75161	NPHP4_HUMAN	Nephrocystin-4 (Nephroretinin)	NPHP4 KIAA0673	1426
O75164	KDM4A_HUMAN	Lysine-specific demethylase 4A (EC 1.14.11.66) (EC 1.14.11.69) (JmjC domain-containing histone demethylation protein 3A) (Jumonji domain-containing protein 2A) ([histone H3]-trimethyl-L-lysine(36) demethylase 4A) ([histone H3]-trimethyl-L-lysine(9) demethylase 4A)	KDM4A JHDM3A JMJD2 JMJD2A KIAA0677	1064
O75165	DJC13_HUMAN	DnaJ homolog subfamily C member 13 (Required for receptor-mediated endocytosis 8) (RME-8)	DNAJC13 KIAA0678 RME8	2243
O75167	PHAR2_HUMAN	Phosphatase and actin regulator 2	PHACTR2 C6orf56 KIAA0680	634
O75170	PP6R2_HUMAN	Serine/threonine-protein phosphatase 6 regulatory subunit 2 (SAPS domain family member 2)	PPP6R2 KIAA0685 PP6R2 SAPS2	966
O75173	ATS4_HUMAN	A disintegrin and metalloproteinase with thrombospondin motifs 4 (ADAM-TS 4) (ADAM-TS4) (ADAMTS-4) (EC 3.4.24.82) (ADMP-1) (Aggrecanase-1)	ADAMTS4 KIAA0688 UNQ769/PRO1563	837
O75175	CNOT3_HUMAN	CCR4-NOT transcription complex subunit 3 (CCR4-associated factor 3) (Leukocyte receptor cluster member 2)	CNOT3 KIAA0691 LENG2 NOT3	753
O75177	CREST_HUMAN	Calcium-responsive transactivator (SS18-like protein 1) (SYT homolog 1)	SS18L1 CREST KIAA0693	396
O75179	ANR17_HUMAN	Ankyrin repeat domain-containing protein 17 (Gene trap ankyrin repeat protein) (Serologically defined breast cancer antigen NY-BR-16)	ANKRD17 GTAR KIAA0697	2603
O75182	SIN3B_HUMAN	Paired amphipathic helix protein Sin3b (Histone deacetylase complex subunit Sin3b) (Transcriptional corepressor Sin3b)	SIN3B KIAA0700	1162
O75185	AT2C2_HUMAN	Calcium-transporting ATPase type 2C member 2 (ATPase 2C2) (EC 7.2.2.10) (Ca(2+)/Mn(2+)-ATPase 2C2) (Secretory pathway Ca(2+)-transporting ATPase type 2) (SPCA2)	ATP2C2 KIAA0703 SPCA2	946
O75190	DNJB6_HUMAN	DnaJ homolog subfamily B member 6 (HHDJ1) (Heat shock protein J2) (HSJ-2) (MRJ) (MSJ-1)	DNAJB6 HSJ2 MRJ MSJ1	326
O75191	XYLB_HUMAN	Xylulose kinase (Xylulokinase) (EC 2.7.1.17)	XYLB	536
O75192	PX11A_HUMAN	Peroxisomal membrane protein 11A (HsPEX11p) (28 kDa peroxisomal integral membrane protein) (PMP28) (Peroxin-11A) (Peroxisomal biogenesis factor 11A) (Protein PEX11 homolog alpha) (PEX11-alpha)	PEX11A PEX11	247
O75197	LRP5_HUMAN	Low-density lipoprotein receptor-related protein 5 (LRP-5) (Low-density lipoprotein receptor-related protein 7) (LRP-7)	LRP5 LR3 LRP7	1615
O75204	TM127_HUMAN	Transmembrane protein 127	TMEM127	238
O75208	COQ9_HUMAN	Ubiquinone biosynthesis protein COQ9, mitochondrial	COQ9 C16orf49 HSPC326 PSEC0129	318
O75223	GGCT_HUMAN	Gamma-glutamylcyclotransferase (EC 4.3.2.9) (Cytochrome c-releasing factor 21)	GGCT C7orf24 CRF21	188
O75251	NDUS7_HUMAN	NADH dehydrogenase [ubiquinone] iron-sulfur protein 7, mitochondrial (EC 7.1.1.2) (Complex I-20kD) (CI-20kD) (NADH-ubiquinone oxidoreductase 20 kDa subunit) (PSST subunit)	NDUFS7	213
O75293	GA45B_HUMAN	Growth arrest and DNA damage-inducible protein GADD45 beta (Myeloid differentiation primary response protein MyD118) (Negative growth regulatory protein MyD118)	GADD45B MYD118	160
O75298	RTN2_HUMAN	Reticulon-2 (Neuroendocrine-specific protein-like 1) (NSP-like protein 1) (Neuroendocrine-specific protein-like I) (NSP-like protein I) (NSPLI)	RTN2 NSPL1	545
O75306	NDUS2_HUMAN	NADH dehydrogenase [ubiquinone] iron-sulfur protein 2, mitochondrial (EC 7.1.1.2) (Complex I-49kD) (CI-49kD) (NADH-ubiquinone oxidoreductase 49 kDa subunit)	NDUFS2	463
O75309	CAD16_HUMAN	Cadherin-16 (Kidney-specific cadherin) (Ksp-cadherin)	CDH16 UNQ695/PRO1340	829
O75311	GLRA3_HUMAN	Glycine receptor subunit alpha-3	GLRA3	464
O75312	ZPR1_HUMAN	Zinc finger protein ZPR1 (Zinc finger protein 259)	ZPR1 ZNF259	459
O75317	UBP12_HUMAN	Ubiquitin carboxyl-terminal hydrolase 12 (EC 3.4.19.12) (Deubiquitinating enzyme 12) (Ubiquitin specific peptidase 12) (Ubiquitin thioesterase 12) (Ubiquitin-hydrolyzing enzyme 1) (Ubiquitin-specific-processing protease 12)	USP12 UBH1 USP12L1	370
O75319	DUS11_HUMAN	RNA/RNP complex-1-interacting phosphatase (EC 3.1.3.-) (Dual specificity protein phosphatase 11) (Phosphatase that interacts with RNA/RNP complex 1)	DUSP11 PIR1	330
O75323	NIPS2_HUMAN	Protein NipSnap homolog 2 (NipSnap2) (Glioblastoma-amplified sequence)	NIPSNAP2 GBAS	286
O75324	SNN_HUMAN	Stannin (AG8_1)	SNN	88
O75326	SEM7A_HUMAN	Semaphorin-7A (CDw108) (JMH blood group antigen) (John-Milton-Hargen human blood group Ag) (Semaphorin-K1) (Sema K1) (Semaphorin-L) (Sema L) (CD antigen CD108)	SEMA7A CD108 SEMAL	666
O75330	HMMR_HUMAN	Hyaluronan mediated motility receptor (Intracellular hyaluronic acid-binding protein) (Receptor for hyaluronan-mediated motility) (CD antigen CD168)	HMMR IHABP RHAMM	724
O75334	LIPA2_HUMAN	Liprin-alpha-2 (Protein tyrosine phosphatase receptor type f polypeptide-interacting protein alpha-2) (PTPRF-interacting protein alpha-2)	PPFIA2	1257
O75339	CILP1_HUMAN	Cartilage intermediate layer protein 1 (CILP-1) (Cartilage intermediate-layer protein) [Cleaved into: Cartilage intermediate layer protein 1 C1; Cartilage intermediate layer protein 1 C2]	CILP UNQ602/PRO1188	1184
O75340	PDCD6_HUMAN	Programmed cell death protein 6 (Apoptosis-linked gene 2 protein homolog) (ALG-2)	PDCD6 ALG2	191
O75342	LX12B_HUMAN	Arachidonate 12-lipoxygenase, 12R-type (12R-LOX) (12R-lipoxygenase) (EC 1.13.11.-) (Epidermis-type lipoxygenase 12)	ALOX12B	701
O75343	GCYB2_HUMAN	Guanylate cyclase soluble subunit beta-2 (GCS-beta-2) (EC 4.6.1.2)	GUCY1B2	617
O75344	FKBP6_HUMAN	Inactive peptidyl-prolyl cis-trans isomerase FKBP6 (Inactive PPIase FKBP6) (36 kDa FK506-binding protein) (36 kDa FKBP) (FKBP-36) (FK506-binding protein 6) (FKBP-6) (Immunophilin FKBP36)	FKBP6 FKBP36	327
O75347	TBCA_HUMAN	Tubulin-specific chaperone A (TCP1-chaperonin cofactor A) (Tubulin-folding cofactor A) (CFA)	TBCA	108
O75348	VATG1_HUMAN	V-type proton ATPase subunit G 1 (V-ATPase subunit G 1) (V-ATPase 13 kDa subunit 1) (Vacuolar proton pump subunit G 1) (Vacuolar proton pump subunit M16)	ATP6V1G1 ATP6G ATP6G1 ATP6J	118
O75351	VPS4B_HUMAN	Vacuolar protein sorting-associated protein 4B (EC 3.6.4.6) (Cell migration-inducing gene 1 protein) (Suppressor of K(+) transport growth defect 1) (Protein SKD1)	VPS4B SKD1 VPS42 MIG1	444
O75354	ENTP6_HUMAN	Ectonucleoside triphosphate diphosphohydrolase 6 (NTPDase 6) (EC 3.6.1.6) (CD39 antigen-like 2)	ENTPD6 CD39L2 IL6ST2	484
O75355	ENTP3_HUMAN	Ectonucleoside triphosphate diphosphohydrolase 3 (NTPDase 3) (EC 3.6.1.5) (CD39 antigen-like 3) (Ecto-ATP diphosphohydrolase 3) (Ecto-ATPDase 3) (Ecto-ATPase 3) (Ecto-apyrase 3) (HB6)	ENTPD3 CD39L3	529
O75356	ENTP5_HUMAN	Nucleoside diphosphate phosphatase ENTPD5 (EC 3.6.1.6) (CD39 antigen-like 4) (ER-UDPase) (Ectonucleoside triphosphate diphosphohydrolase 5) (NTPDase 5) (Guanosine-diphosphatase ENTPD5) (GDPase ENTPD5) (Inosine diphosphate phosphatase ENTPD5) (Nucleoside diphosphatase) (Uridine-diphosphatase ENTPD5) (UDPase ENTPD5)	ENTPD5 CD39L4 PCPH	428
O75360	PROP1_HUMAN	Homeobox protein prophet of Pit-1 (PROP-1) (Pituitary-specific homeodomain factor)	PROP1	226
O75362	ZN217_HUMAN	Zinc finger protein 217	ZNF217 ZABC1	1048
O75364	PITX3_HUMAN	Pituitary homeobox 3 (Homeobox protein PITX3) (Paired-like homeodomain transcription factor 3)	PITX3 PTX3	302
O75365	TP4A3_HUMAN	Protein tyrosine phosphatase type IVA 3 (EC 3.1.3.48) (PRL-R) (Protein-tyrosine phosphatase 4a3) (Protein-tyrosine phosphatase of regenerating liver 3) (PRL-3)	PTP4A3 PRL3	173
O75366	AVIL_HUMAN	Advillin (p92)	AVIL	819
O75367	H2AY_HUMAN	Core histone macro-H2A.1 (Histone macroH2A1) (mH2A1) (Histone H2A.y) (H2A/y) (Medulloblastoma antigen MU-MB-50.205)	MACROH2A1 H2AFY	369
O75368	SH3L1_HUMAN	Adapter SH3BGRL (SH3 domain-binding glutamic acid-rich-like protein 1)	SH3BGRL	114
O75369	FLNB_HUMAN	Filamin-B (FLN-B) (ABP-278) (ABP-280 homolog) (Actin-binding-like protein) (Beta-filamin) (Filamin homolog 1) (Fh1) (Filamin-3) (Thyroid autoantigen) (Truncated actin-binding protein) (Truncated ABP)	FLNB FLN1L FLN3 TABP TAP	2602
O75376	NCOR1_HUMAN	Nuclear receptor corepressor 1 (N-CoR) (N-CoR1)	NCOR1 KIAA1047	2440
O75379	VAMP4_HUMAN	Vesicle-associated membrane protein 4 (VAMP-4)	VAMP4	141
O75380	NDUS6_HUMAN	NADH dehydrogenase [ubiquinone] iron-sulfur protein 6, mitochondrial (Complex I-13kD-A) (CI-13kD-A) (NADH-ubiquinone oxidoreductase 13 kDa-A subunit)	NDUFS6	124
O75381	PEX14_HUMAN	Peroxisomal membrane protein PEX14 (PTS1 receptor-docking protein) (Peroxin-14) (Peroxisomal membrane anchor protein PEX14)	PEX14	377
O75382	TRIM3_HUMAN	Tripartite motif-containing protein 3 (EC 2.3.2.27) (Brain-expressed RING finger protein) (RING finger protein 22) (RING finger protein 97)	TRIM3 BERP RNF22 RNF97	744
O75385	ULK1_HUMAN	Serine/threonine-protein kinase ULK1 (EC 2.7.11.1) (Autophagy-related protein 1 homolog) (ATG1) (hATG1) (Unc-51-like kinase 1)	ULK1 KIAA0722	1050
O75386	TULP3_HUMAN	Tubby-related protein 3 (Tubby-like protein 3)	TULP3 TUBL3	442
O75387	LAT3_HUMAN	Large neutral amino acids transporter small subunit 3 (L-type amino acid transporter 3) (Prostate cancer overexpressed gene 1 protein) (Solute carrier family 43 member 1)	SLC43A1 LAT3 PB39 POV1	559
O75390	CISY_HUMAN	Citrate synthase, mitochondrial (EC 2.3.3.1) (Citrate (Si)-synthase)	CS	466
O75396	SC22B_HUMAN	Vesicle-trafficking protein SEC22b (ER-Golgi SNARE of 24 kDa) (ERS-24) (ERS24) (SEC22 vesicle-trafficking protein homolog B) (SEC22 vesicle-trafficking protein-like 1)	SEC22B SEC22L1	215
O75398	DEAF1_HUMAN	Deformed epidermal autoregulatory factor 1 homolog (Nuclear DEAF-1-related transcriptional regulator) (NUDR) (Suppressin) (Zinc finger MYND domain-containing protein 5)	DEAF1 SPN ZMYND5	565
O75400	PR40A_HUMAN	Pre-mRNA-processing factor 40 homolog A (Fas ligand-associated factor 1) (Formin-binding protein 11) (Formin-binding protein 3) (Huntingtin yeast partner A) (Huntingtin-interacting protein 10) (HIP-10) (Huntingtin-interacting protein A) (Renal carcinoma antigen NY-REN-6)	PRPF40A FBP11 FLAF1 FNBP3 HIP10 HYPA HSPC225	957
O75409	HYPM_HUMAN	Huntingtin-interacting protein M (Histone H2A.P) (Huntingtin yeast partner M)	H2AP CXorf27 HYPM	117
O75410	TACC1_HUMAN	Transforming acidic coiled-coil-containing protein 1 (Gastric cancer antigen Ga55) (Taxin-1)	TACC1 KIAA1103	805
O75414	NDK6_HUMAN	Nucleoside diphosphate kinase 6 (NDK 6) (NDP kinase 6) (EC 2.7.4.6) (Inhibitor of p53-induced apoptosis-alpha) (IPIA-alpha) (nm23-H6)	NME6	186
O75417	DPOLQ_HUMAN	DNA polymerase theta (DNA polymerase eta) [Includes: Helicase POLQ (EC 3.6.4.12); DNA polymerase POLQ (EC 2.7.7.7) (RNA-directed DNA polymerase POLQ) (EC 2.7.7.49)]	POLQ POLH	2590
O75419	CDC45_HUMAN	Cell division control protein 45 homolog (PORC-PI-1)	CDC45 CDC45L CDC45L2 UNQ374/PRO710	566
O75420	GGYF1_HUMAN	GRB10-interacting GYF protein 1 (PERQ amino acid-rich with GYF domain-containing protein 1)	GIGYF1 CDS2 PERQ1 PP3360	1035
O75425	MSPD3_HUMAN	Motile sperm domain-containing protein 3	MOSPD3	235
O75427	LRCH4_HUMAN	Leucine-rich repeat and calponin homology domain-containing protein 4 (Leucine-rich repeat neuronal protein 4) (Leucine-rich neuronal protein)	LRCH4 LRN LRRN1 LRRN4	683
O75431	MTX2_HUMAN	Metaxin-2 (Mitochondrial outer membrane import complex protein 2)	MTX2	263
O75436	VP26A_HUMAN	Vacuolar protein sorting-associated protein 26A (Vesicle protein sorting 26A) (hVPS26)	VPS26A VPS26	327
O75438	NDUB1_HUMAN	NADH dehydrogenase [ubiquinone] 1 beta subcomplex subunit 1 (Complex I-MNLL) (CI-MNLL) (NADH-ubiquinone oxidoreductase MNLL subunit)	NDUFB1	58
O75439	MPPB_HUMAN	Mitochondrial-processing peptidase subunit beta (EC 3.4.24.64) (Beta-MPP) (P-52)	PMPCB MPPB	489
O75443	TECTA_HUMAN	Alpha-tectorin	TECTA	2155
O75444	MAF_HUMAN	Transcription factor Maf (Proto-oncogene c-Maf) (V-maf musculoaponeurotic fibrosarcoma oncogene homolog)	MAF	373
O75445	USH2A_HUMAN	Usherin (Usher syndrome type IIa protein) (Usher syndrome type-2A protein)	USH2A	5202
O75446	SAP30_HUMAN	Histone deacetylase complex subunit SAP30 (30 kDa Sin3-associated polypeptide) (Sin3 corepressor complex subunit SAP30) (Sin3-associated polypeptide p30)	SAP30	220
O75448	MED24_HUMAN	Mediator of RNA polymerase II transcription subunit 24 (Activator-recruited cofactor 100 kDa component) (ARC100) (Cofactor required for Sp1 transcriptional activation subunit 4) (CRSP complex subunit 4) (Mediator complex subunit 24) (Thyroid hormone receptor-associated protein 4) (Thyroid hormone receptor-associated protein complex 100 kDa component) (Trap100) (hTRAP100) (Vitamin D3 receptor-inte…	MED24 ARC100 CRSP4 DRIP100 KIAA0130 THRAP4 TRAP100	989
O75449	KTNA1_HUMAN	Katanin p60 ATPase-containing subunit A1 (Katanin p60 subunit A1) (EC 5.6.1.1) (p60 katanin)	KATNA1	491
O75452	RDH16_HUMAN	Retinol dehydrogenase 16 (EC 1.1.1.105) (EC 1.1.1.209) (EC 1.1.1.315) (EC 1.1.1.53) (Human epidermal retinol dehydrogenase) (hRDH-E) (Microsomal NAD(+)-dependent retinol dehydrogenase 4) (RoDH-4) (Short chain dehydrogenase/reductase family 9C member 8) (Sterol/retinol dehydrogenase)	RDH16 RODH4 SDR9C8	317
O75460	ERN1_HUMAN	Serine/threonine-protein kinase/endoribonuclease IRE1 (Endoplasmic reticulum-to-nucleus signaling 1) (Inositol-requiring protein 1) (hIRE1p) (Ire1-alpha) (IRE1a) [Includes: Serine/threonine-protein kinase (EC 2.7.11.1); Endoribonuclease (EC 3.1.26.-)]	ERN1 IRE1	977
O75461	E2F6_HUMAN	Transcription factor E2F6 (E2F-6)	E2F6	281
O75462	CRLF1_HUMAN	Cytokine receptor-like factor 1 (Cytokine-like factor 1) (CLF-1) (ZcytoR5)	CRLF1 UNQ288/PRO327	422
O75469	NR1I2_HUMAN	Nuclear receptor subfamily 1 group I member 2 (Orphan nuclear receptor PAR1) (Orphan nuclear receptor PXR) (Pregnane X receptor) (Steroid and xenobiotic receptor) (SXR)	NR1I2 PXR	434
O75473	LGR5_HUMAN	Leucine-rich repeat-containing G-protein coupled receptor 5 (G-protein coupled receptor 49) (G-protein coupled receptor 67) (G-protein coupled receptor HG38)	LGR5 GPR49 GPR67	907
O75475	PSIP1_HUMAN	PC4 and SFRS1-interacting protein (CLL-associated antigen KW-7) (Dense fine speckles 70 kDa protein) (DFS 70) (Lens epithelium-derived growth factor) (Transcriptional coactivator p75/p52)	PSIP1 DFS70 LEDGF PSIP2	530
O75477	ERLN1_HUMAN	Erlin-1 (Endoplasmic reticulum lipid raft-associated protein 1) (Protein KE04) (Stomatin-prohibitin-flotillin-HflC/K domain-containing protein 1) (SPFH domain-containing protein 1)	ERLIN1 C10orf69 KE04 KEO4 SPFH1	348
O75478	TAD2A_HUMAN	Transcriptional adapter 2-alpha (Transcriptional adapter 2-like) (ADA2-like protein)	TADA2A TADA2L KL04P	443
O75486	SUPT3_HUMAN	Transcription initiation protein SPT3 homolog (SPT3-like protein)	SUPT3H SPT3	317
O75487	GPC4_HUMAN	Glypican-4 (K-glypican) [Cleaved into: Secreted glypican-4]	GPC4 UNQ474/PRO937	556
O75489	NDUS3_HUMAN	NADH dehydrogenase [ubiquinone] iron-sulfur protein 3, mitochondrial (EC 7.1.1.2) (Complex I-30kD) (CI-30kD) (NADH-ubiquinone oxidoreductase 30 kDa subunit)	NDUFS3	264
O75494	SRS10_HUMAN	Serine/arginine-rich splicing factor 10 (40 kDa SR-repressor protein) (SRrp40) (FUS-interacting serine-arginine-rich protein 1) (Splicing factor SRp38) (Splicing factor, arginine/serine-rich 13A) (TLS-associated protein with Ser-Arg repeats) (TASR) (TLS-associated protein with SR repeats) (TLS-associated serine-arginine protein) (TLS-associated SR protein)	SRSF10 FUSIP1 FUSIP2 SFRS13A TASR	262
O75496	GEMI_HUMAN	Geminin	GMNN	209
O75503	CLN5_HUMAN	Bis(monoacylglycero)phosphate synthase CLN5 (BMP synthase CLN5) (EC 2.3.1.-) (Ceroid-lipofuscinosis neuronal protein 5) (Protein CLN5) (Palmitoyl protein thioesterase CLN5) (EC 3.1.2.22) (S-depalmitoylase CLN5) [Cleaved into: Bis(monoacylglycero)phosphate synthase CLN5, secreted form]	CLN5 BMPS	358
O75506	HSBP1_HUMAN	Heat shock factor-binding protein 1 (Nasopharyngeal carcinoma-associated antigen 13) (NPC-A-13)	HSBP1 HSF1BP	76
O75508	CLD11_HUMAN	Claudin-11 (Oligodendrocyte-specific protein)	CLDN11 OSP OTM	207
O75509	TNR21_HUMAN	Tumor necrosis factor receptor superfamily member 21 (Death receptor 6) (CD antigen CD358)	TNFRSF21 DR6 UNQ437/PRO868	655
O75521	ECI2_HUMAN	Enoyl-CoA delta isomerase 2 (EC 5.3.3.8) (DRS-1) (Delta(3),delta(2)-enoyl-CoA isomerase) (D3,D2-enoyl-CoA isomerase) (Diazepam-binding inhibitor-related protein 1) (DBI-related protein 1) (Dodecenoyl-CoA isomerase) (Hepatocellular carcinoma-associated antigen 88) (Peroxisomal 3,2-trans-enoyl-CoA isomerase) (pECI) (Renal carcinoma antigen NY-REN-1)	ECI2 DRS1 HCA88 PECI	394
O75525	KHDR3_HUMAN	KH domain-containing, RNA-binding, signal transduction-associated protein 3 (RNA-binding protein T-Star) (Sam68-like mammalian protein 2) (SLM-2) (Sam68-like phosphotyrosine protein)	KHDRBS3 SALP SLM2	346
O75528	TADA3_HUMAN	Transcriptional adapter 3 (ADA3 homolog) (hADA3) (STAF54) (Transcriptional adapter 3-like) (ADA3-like protein)	TADA3 ADA3 TADA3L	432
O75529	TAF5L_HUMAN	TAF5-like RNA polymerase II p300/CBP-associated factor-associated factor 65 kDa subunit 5L (TAF5L) (PCAF-associated factor 65 beta) (PAF65-beta)	TAF5L PAF65B	589
O75530	EED_HUMAN	Polycomb protein EED (hEED) (Embryonic ectoderm development protein) (WD protein associating with integrin cytoplasmic tails 1) (WAIT-1)	EED	441
O75531	BAF_HUMAN	Barrier-to-autointegration factor (Breakpoint cluster region protein 1) [Cleaved into: Barrier-to-autointegration factor, N-terminally processed]	BANF1 BAF BCRG1	89
O75533	SF3B1_HUMAN	Splicing factor 3B subunit 1 (Pre-mRNA-splicing factor SF3b 155 kDa subunit) (SF3b155) (Spliceosome-associated protein 155) (SAP 155)	SF3B1 SAP155	1304
O75534	CSDE1_HUMAN	Cold shock domain-containing protein E1 (N-ras upstream gene protein) (Protein UNR)	CSDE1 D1S155E KIAA0885 NRU UNR	798
O75553	DAB1_HUMAN	Disabled homolog 1	DAB1	588
O75554	WBP4_HUMAN	WW domain-binding protein 4 (WBP-4) (Formin-binding protein 21) (WW domain-containing-binding protein 4)	WBP4 FBP21 FNBP21	376
O75556	SG2A1_HUMAN	Mammaglobin-B (Lacryglobin) (Lipophilin-C) (Mammaglobin-2) (Secretoglobin family 2A member 1)	SCGB2A1 LIPHC MGB2 UGB3	95
O75558	STX11_HUMAN	Syntaxin-11	STX11	287
O75563	SKAP2_HUMAN	Src kinase-associated phosphoprotein 2 (Pyk2/RAFTK-associated protein) (Retinoic acid-induced protein 70) (SKAP55 homolog) (SKAP-55HOM) (SKAP-HOM) (Src family-associated phosphoprotein 2) (Src kinase-associated phosphoprotein 55-related protein) (Src-associated adapter protein with PH and SH3 domains)	SKAP2 PRAP RA70 SAPS SCAP2 SKAP55R	359
O75564	JERKY_HUMAN	Jerky protein homolog	JRK JH8	556
O75569	PRKRA_HUMAN	Interferon-inducible double-stranded RNA-dependent protein kinase activator A (PKR-associated protein X) (PKR-associating protein X) (Protein activator of the interferon-induced protein kinase) (Protein kinase, interferon-inducible double-stranded RNA-dependent activator)	PRKRA PACT RAX HSD-14 HSD14	313
O75570	RF1M_HUMAN	Peptide chain release factor 1, mitochondrial (MRF-1) (MtRF-1)	MTRF1	445
O75575	RPC9_HUMAN	DNA-directed RNA polymerase III subunit RPC9 (RNA polymerase III subunit C9) (Calcitonin gene-related peptide-receptor component protein) (CGRP-RCP) (CGRP-receptor component protein) (CGRPRCP) (HsC17)	CRCP	148
O75578	ITA10_HUMAN	Integrin alpha-10	ITGA10 UNQ468/PRO827	1167
O75581	LRP6_HUMAN	Low-density lipoprotein receptor-related protein 6 (LRP-6)	LRP6	1613
O75582	KS6A5_HUMAN	Ribosomal protein S6 kinase alpha-5 (S6K-alpha-5) (EC 2.7.11.1) (90 kDa ribosomal protein S6 kinase 5) (Nuclear mitogen- and stress-activated protein kinase 1) (RSK-like protein kinase) (RSKL)	RPS6KA5 MSK1	802
O75586	MED6_HUMAN	Mediator of RNA polymerase II transcription subunit 6 (Activator-recruited cofactor 33 kDa component) (ARC33) (Mediator complex subunit 6) (hMed6) (Renal carcinoma antigen NY-REN-28)	MED6 ARC33	246
O75592	MYCB2_HUMAN	E3 ubiquitin-protein ligase MYCBP2 (EC 2.3.2.33) (Myc-binding protein 2) (Protein associated with Myc)	MYCBP2 KIAA0916 PAM	4678
O75593	FOXH1_HUMAN	Forkhead box protein H1 (Forkhead activin signal transducer 1) (Fast-1) (hFAST-1) (Forkhead activin signal transducer 2) (Fast-2)	FOXH1 FAST1 FAST2	365
O75594	PGRP1_HUMAN	Peptidoglycan recognition protein 1 (Peptidoglycan recognition protein short) (PGRP-S)	PGLYRP1 PGLYRP PGRP TNFSF3L SBBI68 UNQ639/PRO1269	196
O75600	KBL_HUMAN	2-amino-3-ketobutyrate coenzyme A ligase, mitochondrial (AKB ligase) (EC 2.3.1.29) (Aminoacetone synthase) (Glycine acetyltransferase)	GCAT KBL	419
O75602	SPAG6_HUMAN	Sperm-associated antigen 6 (Protein PF16 homolog) (Repro-SA-1) (Sperm flagellar protein)	SPAG6 PF16	509
O75603	GCM2_HUMAN	Chorion-specific transcription factor GCMb (hGCMb) (GCM motif protein 2) (Glial cells missing homolog 2)	GCM2 GCMB	506
O75604	UBP2_HUMAN	Ubiquitin carboxyl-terminal hydrolase 2 (EC 3.4.19.12) (41 kDa ubiquitin-specific protease) (Deubiquitinating enzyme 2) (Ubiquitin thioesterase 2) (Ubiquitin-specific-processing protease 2)	USP2 UBP41	605
O75607	NPM3_HUMAN	Nucleoplasmin-3	NPM3	178
O75608	LYPA1_HUMAN	Acyl-protein thioesterase 1 (APT-1) (hAPT1) (EC 3.1.2.-) (Lysophospholipase 1) (Lysophospholipase I) (LPL-I) (LysoPLA I) (Palmitoyl-protein hydrolase) (EC 3.1.2.22)	LYPLA1 APT1 LPL1	230
O75610	LFTY1_HUMAN	Left-right determination factor 1 (Left-right determination factor B) (Protein lefty-1) (Protein lefty-B)	LEFTY1 LEFTB LEFTYB UNQ278/PRO317	366
O75616	ERAL1_HUMAN	GTPase Era, mitochondrial (H-ERA) (hERA) (Conserved ERA-like GTPase) (CEGA) (ERA-W) (ERA-like protein 1)	ERAL1 HERA	437
O75618	DEDD_HUMAN	Death effector domain-containing protein (DEDPro1) (Death effector domain-containing testicular molecule) (FLDED-1)	DEDD DEDPRO1 DEFT KE05	318
O75626	PRDM1_HUMAN	PR domain zinc finger protein 1 (EC 2.1.1.-) (BLIMP-1) (Beta-interferon gene positive regulatory domain I-binding factor) (PR domain-containing protein 1) (Positive regulatory domain I-binding factor 1) (PRDI-BF1) (PRDI-binding factor 1)	PRDM1 BLIMP1	825
O75628	REM1_HUMAN	GTP-binding protein REM 1 (GTPase-regulating endothelial cell sprouting) (Rad and Gem-like GTP-binding protein 1)	REM1 GES REM	298
O75629	CREG1_HUMAN	Protein CREG1 (Cellular repressor of E1A-stimulated genes 1)	CREG1 CREG UNQ727/PRO1409	220
O75631	UPK3A_HUMAN	Uroplakin-3a (UP3a) (Uroplakin III) (UPIII)	UPK3A UPK3	287
O75636	FCN3_HUMAN	Ficolin-3 (Collagen/fibrinogen domain-containing lectin 3 p35) (Collagen/fibrinogen domain-containing protein 3) (Hakata antigen)	FCN3 FCNH HAKA1	299
O75638	CTAG2_HUMAN	Cancer/testis antigen 2 (CT2) (Autoimmunogenic cancer/testis antigen NY-ESO-2) (Cancer/testis antigen 6.2) (CT6.2) (L antigen family member 1) (LAGE-1)	CTAG2 ESO2 LAGE1	210
O75643	U520_HUMAN	U5 small nuclear ribonucleoprotein 200 kDa helicase (EC 3.6.4.13) (Activating signal cointegrator 1 complex subunit 3-like 1) (BRR2 homolog) (U5 snRNP-specific 200 kDa protein) (U5-200KD)	SNRNP200 ASCC3L1 BRR2 HELIC2 KIAA0788	2136
O75648	MTU1_HUMAN	Mitochondrial tRNA-specific 2-thiouridylase 1 (EC 2.8.1.14) (MTO2 homolog)	TRMU MTU1 TRMT1	421
O75663	TIPRL_HUMAN	TIP41-like protein (Putative MAPK-activating protein PM10) (Type 2A-interacting protein) (TIP)	TIPRL	272
O75665	OFD1_HUMAN	Centriole and centriolar satellite protein OFD1 (Oral-facial-digital syndrome 1 protein) (Protein 71-7A)	OFD1 CXorf5	1012
O75674	TM1L1_HUMAN	TOM1-like protein 1 (Src-activating and signaling molecule protein) (Target of Myb-like protein 1)	TOM1L1 SRCASM	476
O75676	KS6A4_HUMAN	Ribosomal protein S6 kinase alpha-4 (S6K-alpha-4) (EC 2.7.11.1) (90 kDa ribosomal protein S6 kinase 4) (Nuclear mitogen- and stress-activated protein kinase 2) (Ribosomal protein kinase B) (RSKB)	RPS6KA4 MSK2	772
O75677	RFPL1_HUMAN	Ret finger protein-like 1 (RING finger protein 78)	RFPL1 RFPL1L RNF78	317
O75678	RFPL2_HUMAN	Ret finger protein-like 2 (RING finger protein 79)	RFPL2 RNF79	378
O75679	RFPL3_HUMAN	Ret finger protein-like 3	RFPL3	317
O75683	SURF6_HUMAN	Surfeit locus protein 6	SURF6 SURF-6	361
O75688	PPM1B_HUMAN	Protein phosphatase 1B (EC 3.1.3.16) (Protein phosphatase 2C isoform beta) (PP2C-beta)	PPM1B PP2CB	479
O75689	ADAP1_HUMAN	Arf-GAP with dual PH domain-containing protein 1 (Centaurin-alpha-1) (Cnt-a1) (Putative MAPK-activating protein PM25)	ADAP1 CENTA1	374
O75691	UTP20_HUMAN	Small subunit processome component 20 homolog (Down-regulated in metastasis protein) (Novel nucleolar protein 73) (NNP73) (Protein Key-1A6)	UTP20 DRIM	2785
O75694	NU155_HUMAN	Nuclear pore complex protein Nup155 (155 kDa nucleoporin) (Nucleoporin Nup155)	NUP155 KIAA0791	1391
O75695	XRP2_HUMAN	Protein XRP2	RP2	350
O75712	CXB3_HUMAN	Gap junction beta-3 protein (Connexin-31) (Cx31)	GJB3 CX31	270
O75716	STK16_HUMAN	Serine/threonine-protein kinase 16 (EC 2.7.11.1) (Myristoylated and palmitoylated serine/threonine-protein kinase) (MPSK) (Protein kinase PKL12) (TGF-beta-stimulated factor 1) (TSF-1) (Tyrosine-protein kinase STK16) (EC 2.7.10.2) (hPSK)	STK16 MPSK1 PKL12 TSF1	305
O75717	WDHD1_HUMAN	WD repeat and HMG-box DNA-binding protein 1 (Acidic nucleoplasmic DNA-binding protein 1) (And-1)	WDHD1 AND1	1129
O75718	CRTAP_HUMAN	Cartilage-associated protein	CRTAP CASP	401
O75746	S2512_HUMAN	Electrogenic aspartate/glutamate antiporter SLC25A12, mitochondrial (Araceli hiperlarga) (Aralar) (Aralar1) (Mitochondrial aspartate glutamate carrier 1) (Solute carrier family 25 member 12)	SLC25A12 AGC1 ARALAR1	678
O75747	P3C2G_HUMAN	Phosphatidylinositol 3-kinase C2 domain-containing subunit gamma (PI3K-C2-gamma) (PtdIns-3-kinase C2 subunit gamma) (EC 2.7.1.137) (EC 2.7.1.154) (Phosphoinositide 3-kinase-C2-gamma)	PIK3C2G	1486
O75751	S22A3_HUMAN	Solute carrier family 22 member 3 (Extraneuronal monoamine transporter) (EMT) (Organic cation transporter 3) (OCT3)	SLC22A3 EMTH OCT3	556
O75752	B3GL1_HUMAN	UDP-GalNAc:beta-1,3-N-acetylgalactosaminyltransferase 1 (Beta-1,3-GalNAc-T1) (EC 2.4.1.79) (Beta-1,3-galactosyltransferase 3) (Beta-1,3-GalTase 3) (Beta3Gal-T3) (Beta3GalT3) (b3Gal-T3) (Beta-3-Gx-T3) (Galactosylgalactosylglucosylceramide beta-D-acetyl-galactosaminyltransferase) (Globoside synthase) (UDP-N-acetylgalactosamine:globotriaosylceramide beta-1,3-N-acetylgalactosaminyltransferase)	B3GALNT1 B3GALT3 UNQ531/PRO1074	331
O75762	TRPA1_HUMAN	Transient receptor potential cation channel subfamily A member 1 (Ankyrin-like with transmembrane domains protein 1) (Transformation-sensitive protein p120) (p120) (Wasabi receptor)	TRPA1 ANKTM1	1119
O75771	RA51D_HUMAN	DNA repair protein RAD51 homolog 4 (R51H3) (RAD51 homolog D) (RAD51-like protein 3) (TRAD)	RAD51D RAD51L3	328
O75781	PALM_HUMAN	Paralemmin-1 (Paralemmin)	PALM KIAA0270	387
O75783	RHBL1_HUMAN	Rhomboid-related protein 1 (RRP) (EC 3.4.21.105) (Rhomboid-like protein 1)	RHBDL1 RHBDL	438
O75787	RENR_HUMAN	Renin receptor (ATPase H(+)-transporting lysosomal accessory protein 2) (ATPase H(+)-transporting lysosomal-interacting protein 2) (ER-localized type I transmembrane adapter) (Embryonic liver differentiation factor 10) (N14F) (Renin/prorenin receptor) (Vacuolar ATP synthase membrane sector-associated protein M8-9) (ATP6M8-9) (V-ATPase M8.9 subunit) [Cleaved into: Renin receptor N-terminal fragmen…	ATP6AP2 ATP6IP2 CAPER ELDF10 HT028 MSTP009 PSEC0072	350
O75791	GRAP2_HUMAN	GRB2-related adapter protein 2 (Adapter protein GRID) (GRB-2-like protein) (GRB2L) (GRBLG) (GRBX) (Grf40 adapter protein) (Grf-40) (Growth factor receptor-binding protein) (Hematopoietic cell-associated adapter protein GrpL) (P38) (Protein GADS) (SH3-SH2-SH3 adapter Mona)	GRAP2 GADS GRB2L GRID	330
O75792	RNH2A_HUMAN	Ribonuclease H2 subunit A (RNase H2 subunit A) (EC 3.1.26.4) (Aicardi-Goutieres syndrome 4 protein) (AGS4) (RNase H(35)) (Ribonuclease HI large subunit) (RNase HI large subunit) (Ribonuclease HI subunit A)	RNASEH2A RNASEHI RNHIA	299
O75794	CD123_HUMAN	Translation initiation factor eIF2 assembly protein (Cell division cycle protein 123 homolog) (Protein D123) (HT-1080) (PZ32)	CDC123 C10orf7 D123	336
O75795	UDB17_HUMAN	UDP-glucuronosyltransferase 2B17 (UDPGT 2B17) (UGT2B17) (EC 2.4.1.17) (C19-steroid-specific UDP-glucuronosyltransferase) (C19-steroid-specific UDPGT)	UGT2B17	530
O75800	ZMY10_HUMAN	Zinc finger MYND domain-containing protein 10 (Protein BLu)	ZMYND10 BLU LUCA12.4	440
O75807	PR15A_HUMAN	Protein phosphatase 1 regulatory subunit 15A (Growth arrest and DNA damage-inducible protein GADD34) (Myeloid differentiation primary response protein MyD116 homolog)	PPP1R15A GADD34	674
O75808	CAN15_HUMAN	Calpain-15 (EC 3.4.22.-) (Small optic lobes homolog)	CAPN15 SOLH	1086
O75815	BCAR3_HUMAN	Breast cancer anti-estrogen resistance protein 3 (Novel SH2-containing protein 2) (SH2 domain-containing protein 3B)	BCAR3 NSP2 SH2D3B UNQ271/PRO308	825
O75817	POP7_HUMAN	Ribonuclease P protein subunit p20 (RNaseP protein p20) (Ribonucleases P/MRP protein subunit POP7 homolog) (hPOP7)	POP7 RPP20	140
O75818	RPP40_HUMAN	Ribonuclease P protein subunit p40 (RNaseP protein p40) (RNase P subunit 1)	RPP40 RNASEP1	363
O75821	EIF3G_HUMAN	Eukaryotic translation initiation factor 3 subunit G (eIF3g) (Eukaryotic translation initiation factor 3 RNA-binding subunit) (eIF-3 RNA-binding subunit) (Eukaryotic translation initiation factor 3 subunit 4) (eIF-3-delta) (eIF3 p42) (eIF3 p44)	EIF3G EIF3S4	320
O75822	EIF3J_HUMAN	Eukaryotic translation initiation factor 3 subunit J (eIF3j) (Eukaryotic translation initiation factor 3 subunit 1) (eIF-3-alpha) (eIF3 p35)	EIF3J EIF3S1 PRO0391	258
O75828	CBR3_HUMAN	Carbonyl reductase [NADPH] 3 (EC 1.1.1.184) (NADPH-dependent carbonyl reductase 3) (Quinone reductase CBR3) (EC 1.6.5.10) (Short chain dehydrogenase/reductase family 21C member 2)	CBR3 SDR21C2	277
O75829	CNMD_HUMAN	Leukocyte cell-derived chemotaxin 1 (Chondromodulin) [Cleaved into: Chondrosurfactant protein (CH-SP); Chondromodulin-1 (Chondromodulin-I) (ChM-I)]	CNMD CHMI LECT1 MYETS1	334
O75832	PSD10_HUMAN	26S proteasome non-ATPase regulatory subunit 10 (26S proteasome regulatory subunit p28) (Gankyrin) (p28(GANK))	PSMD10	226
O75838	CIB2_HUMAN	Calcium and integrin-binding family member 2 (Kinase-interacting protein 2) (KIP 2)	CIB2 KIP2	187
O75840	KLF7_HUMAN	Krueppel-like factor 7 (Ubiquitous krueppel-like factor)	KLF7 UKLF	302
O75841	UPK1B_HUMAN	Uroplakin-1b (UP1b) (Tetraspanin-20) (Tspan-20) (Uroplakin Ib) (UPIb)	UPK1B TSPAN20	260
O75843	AP1G2_HUMAN	AP-1 complex subunit gamma-like 2 (Gamma2-adaptin) (G2ad)	AP1G2	785
O75844	FACE1_HUMAN	CAAX prenyl protease 1 homolog (EC 3.4.24.84) (Farnesylated proteins-converting enzyme 1) (FACE-1) (Prenyl protein-specific endoprotease 1) (Zinc metalloproteinase Ste24 homolog)	ZMPSTE24 FACE1 STE24	475
O75845	SC5D_HUMAN	Lathosterol oxidase (EC 1.14.19.20) (C-5 sterol desaturase) (Delta(7)-sterol 5-desaturase) (Delta(7)-sterol C5(6)-desaturase) (Lathosterol 5-desaturase) (Sterol-C5-desaturase)	SC5D SC5DL	299
O75864	PPR37_HUMAN	Protein phosphatase 1 regulatory subunit 37 (Leucine-rich repeat-containing protein 68)	PPP1R37 KIAA1986 LRRC68	691
O75865	TPC6A_HUMAN	Trafficking protein particle complex subunit 6A (TRAPP complex subunit 6A)	TRAPPC6A HSPC289	159
O75871	CEAM4_HUMAN	Cell adhesion molecule CEACAM4 (Carcinoembryonic antigen CGM7) (Carcinoembryonic antigen-related cell adhesion molecule 4) (CEA cell adhesion molecule 4) (Non-specific cross-reacting antigen W236)	CEACAM4 CGM7	244
O75874	IDHC_HUMAN	Isocitrate dehydrogenase [NADP] cytoplasmic (IDH) (IDH1) (EC 1.1.1.42) (Cytosolic NADP-isocitrate dehydrogenase) (IDPc) (NADP(+)-specific ICDH) (Oxalosuccinate decarboxylase)	IDH1 PICD	414
O75879	GATB_HUMAN	Glutamyl-tRNA(Gln) amidotransferase subunit B, mitochondrial (Glu-AdT subunit B) (EC 6.3.5.-) (Cytochrome c oxidase assembly factor PET112 homolog)	GATB PET112 PET112L HSPC199	557
O75880	SCO1_HUMAN	Protein SCO1 homolog, mitochondrial	SCO1 SCOD1	301
O75881	CP7B1_HUMAN	Cytochrome P450 7B1 (24-hydroxycholesterol 7-alpha-hydroxylase) (EC 1.14.14.26) (25/26-hydroxycholesterol 7-alpha-hydroxylase) (EC 1.14.14.29) (3-hydroxysteroid 7-alpha hydroxylase) (Oxysterol 7-alpha-hydroxylase)	CYP7B1	506
O75882	ATRN_HUMAN	Attractin (DPPT-L) (Mahogany homolog)	ATRN KIAA0548 MGCA	1429
O75884	RBBP9_HUMAN	Serine hydrolase RBBP9 (EC 3.-.-.-) (B5T-overexpressed gene protein) (Protein BOG) (Retinoblastoma-binding protein 10) (RBBP-10) (Retinoblastoma-binding protein 9) (RBBP-9)	RBBP9 BOG RBBP10	186
O75886	STAM2_HUMAN	Signal transducing adapter molecule 2 (STAM-2) (Hrs-binding protein)	STAM2 HBP	525
O75888	TNF13_HUMAN	Tumor necrosis factor ligand superfamily member 13 (A proliferation-inducing ligand) (APRIL) (TNF- and APOL-related leukocyte expressed ligand 2) (TALL-2) (TNF-related death ligand 1) (TRDL-1) (CD antigen CD256)	TNFSF13 APRIL TALL2 ZTNF2 UNQ383/PRO715	250
O75891	AL1L1_HUMAN	Cytosolic 10-formyltetrahydrofolate dehydrogenase (10-FTHFDH) (FDH) (EC 1.5.1.6) (Aldehyde dehydrogenase family 1 member L1)	ALDH1L1 FTHFD	902
O75896	TUSC2_HUMAN	Tumor suppressor candidate 2 (Fusion 1 protein) (Fus-1 protein) (PDGFA-associated protein 2)	TUSC2 C3orf11 FUS1 LGCC PDAP2	110
O75897	ST1C4_HUMAN	Sulfotransferase 1C4 (ST1C4) (EC 2.8.2.1) (Sulfotransferase 1C2) (SULT1C#2)	SULT1C4 SULT1C2	302
O75899	GABR2_HUMAN	Gamma-aminobutyric acid type B receptor subunit 2 (GABA-B receptor 2) (GABA-B-R2) (GABA-BR2) (GABABR2) (Gb2) (G-protein coupled receptor 51) (HG20)	GABBR2 GPR51 GPRC3B	941
O75900	MMP23_HUMAN	Matrix metalloproteinase-23 (MMP-23) (EC 3.4.24.-) (Femalysin) (MIFR-1) (Matrix metalloproteinase-21) (MMP-21) (Matrix metalloproteinase-22) (MMP-22) [Cleaved into: Matrix metalloproteinase-23, soluble form]	MMP23B MMP21 MMP22	390
O75907	DGAT1_HUMAN	Diacylglycerol O-acyltransferase 1 (EC 2.3.1.20) (ACAT-related gene product 1) (Acyl-CoA retinol O-fatty-acyltransferase) (ARAT) (Retinol O-fatty-acyltransferase) (EC 2.3.1.76) (Diglyceride acyltransferase)	DGAT1 AGRP1 DGAT	488
O75908	SOAT2_HUMAN	Sterol O-acyltransferase 2 (EC 2.3.1.26) (Acyl-coenzyme A:cholesterol acyltransferase 2) (ACAT-2) (Cholesterol acyltransferase 2)	SOAT2 ACACT2 ACAT2	522
O75909	CCNK_HUMAN	Cyclin-K	CCNK CPR4	580
O75911	DHRS3_HUMAN	Short-chain dehydrogenase/reductase 3 (EC 1.1.1.300) (DD83.1) (Retinal short-chain dehydrogenase/reductase 1) (retSDR1) (Retinol dehydrogenase 17) (Short chain dehydrogenase/reductase family 16C member 1)	DHRS3 RDH17 SDR16C1 UNQ2424/PRO4983	302
O75912	DGKI_HUMAN	Diacylglycerol kinase iota (DAG kinase iota) (DGK-iota) (EC 2.7.1.107)	DGKI	1065
O75914	PAK3_HUMAN	Serine/threonine-protein kinase PAK 3 (EC 2.7.11.1) (Beta-PAK) (Oligophrenin-3) (p21-activated kinase 3) (PAK-3)	PAK3 OPHN3	559
O75915	PRAF3_HUMAN	PRA1 family protein 3 (ADP-ribosylation factor-like protein 6-interacting protein 5) (ARL-6-interacting protein 5) (Aip-5) (Cytoskeleton-related vitamin A-responsive protein) (Dermal papilla-derived protein 11) (GTRAP3-18) (Glutamate transporter EAAC1-interacting protein) (JM5) (Prenylated Rab acceptor protein 2) (Protein JWa) (Putative MAPK-activating protein PM27)	ARL6IP5 DERP11 JWA PRA2 PRAF3 HSPC127	188
O75916	RGS9_HUMAN	Regulator of G-protein signaling 9 (RGS9)	RGS9	674
O75920	SERF1_HUMAN	Small EDRK-rich factor 1 (Protein 4F5) (h4F5) (SMA modifier 1)	SERF1A FAM2A SERF1 SMAM1; SERF1B FAM2B SERF1 SMAM1	110
O75923	DYSF_HUMAN	Dysferlin (Dystrophy-associated fer-1-like protein) (Fer-1-like protein 1)	DYSF FER1L1	2080
O75925	PIAS1_HUMAN	E3 SUMO-protein ligase PIAS1 (EC 2.3.2.-) (DEAD/H box-binding protein 1) (E3 SUMO-protein transferase PIAS1) (Gu-binding protein) (GBP) (Protein inhibitor of activated STAT protein 1) (RNA helicase II-binding protein)	PIAS1 DDXBP1	651
O75928	PIAS2_HUMAN	E3 SUMO-protein ligase PIAS2 (EC 2.3.2.-) (Androgen receptor-interacting protein 3) (ARIP3) (DAB2-interacting protein) (DIP) (E3 SUMO-protein transferase PIAS2) (Msx-interacting zinc finger protein) (Miz1) (PIAS-NY protein) (Protein inhibitor of activated STAT x) (Protein inhibitor of activated STAT2)	PIAS2 PIASX	621
O75934	SPF27_HUMAN	Pre-mRNA-splicing factor SPF27 (Breast carcinoma-amplified sequence 2) (DNA amplified in mammary carcinoma 1 protein) (Spliceosome-associated protein SPF 27)	BCAS2 DAM1	225
O75935	DCTN3_HUMAN	Dynactin subunit 3 (Dynactin complex subunit 22 kDa subunit) (p22)	DCTN3 DCTN22	186
O75936	BODG_HUMAN	Gamma-butyrobetaine dioxygenase (EC 1.14.11.1) (Gamma-butyrobetaine hydroxylase) (Gamma-BBH) (Gamma-butyrobetaine,2-oxoglutarate dioxygenase)	BBOX1 BBH BBOX	387
O75937	DNJC8_HUMAN	DnaJ homolog subfamily C member 8 (Splicing protein spf31)	DNAJC8 SPF31 HSPC315 HSPC331	253
O75940	SPF30_HUMAN	Survival of motor neuron-related-splicing factor 30 (30 kDa splicing factor SMNrp) (SMN-related protein) (Survival motor neuron domain-containing protein 1)	SMNDC1 SMNR SPF30	238
O75943	RAD17_HUMAN	Cell cycle checkpoint protein RAD17 (hRad17) (RF-C/activator 1 homolog)	RAD17 R24L	681
O75947	ATP5H_HUMAN	ATP synthase subunit d, mitochondrial (ATPase subunit d) (ATP synthase peripheral stalk subunit d)	ATP5PD ATP5H My032	161
O75951	LYZL6_HUMAN	Lysozyme-like protein 6 (EC 3.2.1.17)	LYZL6 LYC1 UNQ754/PRO1485	148
O75952	CABYR_HUMAN	Calcium-binding tyrosine phosphorylation-regulated protein (Calcium-binding protein 86) (Cancer/testis antigen 88) (CT88) (Fibrousheathin II) (Fibrousheathin-2) (FSP-2) (Testis-specific calcium-binding protein CBP86)	CABYR CBP86 FSP2	493
O75955	FLOT1_HUMAN	Flotillin-1	FLOT1	427
O75956	CDKA2_HUMAN	Cyclin-dependent kinase 2-associated protein 2 (CDK2-associated protein 2) (DOC-1-related protein) (DOC-1R)	CDK2AP2 DOC1R	126
O75962	TRIO_HUMAN	Triple functional domain protein (EC 2.7.11.1) (PTPRF-interacting protein)	TRIO	3097
O75969	AKAP3_HUMAN	A-kinase anchor protein 3 (AKAP-3) (A-kinase anchor protein 110 kDa) (AKAP 110) (Cancer/testis antigen 82) (CT82) (Fibrous sheath protein of 95 kDa) (FSP95) (Fibrousheathin I) (Fibrousheathin-1) (Protein kinase A-anchoring protein 3) (PRKA3) (Sperm oocyte-binding protein)	AKAP3 AKAP110 SOB1	853
O75970	MPDZ_HUMAN	Multiple PDZ domain protein (Multi-PDZ domain protein 1)	MPDZ MUPP1	2070
O75971	SNPC5_HUMAN	snRNA-activating protein complex subunit 5 (SNAPc subunit 5) (Small nuclear RNA-activating complex polypeptide 5) (snRNA-activating protein complex 19 kDa subunit) (SNAPc 19 kDa subunit)	SNAPC5 SNAP19	98
O75976	CBPD_HUMAN	Carboxypeptidase D (EC 3.4.17.22) (Metallocarboxypeptidase D) (gp180)	CPD	1380
O75995	SASH3_HUMAN	SAM and SH3 domain-containing protein 3 (SH3 protein expressed in lymphocytes homolog)	SASH3 CXorf9 SLY	380
O76003	GLRX3_HUMAN	Glutaredoxin-3 (PKC-interacting cousin of thioredoxin) (PICOT) (PKC-theta-interacting protein) (PKCq-interacting protein) (Thioredoxin-like protein 2)	GLRX3 PICOT TXNL2 HUSSY-22	335
O76011	KRT34_HUMAN	Keratin, type I cuticular Ha4 (Hair keratin, type I Ha4) (Keratin-34) (K34)	KRT34 HHA4 HKA4 KRTHA4	394
O76013	KRT36_HUMAN	Keratin, type I cuticular Ha6 (Hair keratin, type I Ha6) (Keratin-36) (K36)	KRT36 HHA6 HKA6 KRTHA6	467
O76014	KRT37_HUMAN	Keratin, type I cuticular Ha7 (Hair keratin, type I Ha7) (Keratin-37) (K37)	KRT37 HHA7 HKA7 KRTHA7	449
O76015	KRT38_HUMAN	Keratin, type I cuticular Ha8 (Hair keratin, type I Ha8) (Keratin-38) (K38)	KRT38 HHA8 HKA8 KRTHA8	456
O76021	RL1D1_HUMAN	Ribosomal L1 domain-containing protein 1 (CATX-11) (Cellular senescence-inhibited gene protein) (Protein PBK1)	RSL1D1 CATX11 CSIG PBK1 L12	490
O76024	WFS1_HUMAN	Wolframin	WFS1	890
O76027	ANXA9_HUMAN	Annexin A9 (Annexin XXXI) (Annexin-31) (Annexin-9) (Pemphaxin)	ANXA9 ANX31	345
O76031	CLPX_HUMAN	ATP-dependent Clp protease ATP-binding subunit clpX-like, mitochondrial	CLPX	633
O76036	NCTR1_HUMAN	Natural cytotoxicity triggering receptor 1 (Lymphocyte antigen 94 homolog) (NK cell-activating receptor) (Natural killer cell p46-related protein) (NK-p46) (NKp46) (hNKp46) (CD antigen CD335)	NCR1 LY94	304
O76039	CDKL5_HUMAN	Cyclin-dependent kinase-like 5 (EC 2.7.11.22) (Serine/threonine-protein kinase 9)	CDKL5 STK9	960
O76041	NEBL_HUMAN	Nebulette (Actin-binding Z-disk protein)	NEBL C10orf113 LNEBL	1014
O76050	NEUL1_HUMAN	E3 ubiquitin-protein ligase NEURL1 (EC 2.3.2.27) (Neuralized-like protein 1A) (h-neu) (h-neuralized 1) (RING finger protein 67) (RING-type E3 ubiquitin transferase NEURL1)	NEURL1 NEURL NEURL1A RNF67	574
O76054	S14L2_HUMAN	SEC14-like protein 2 (Alpha-tocopherol-associated protein) (TAP) (hTAP) (Squalene transfer protein) (Supernatant protein factor) (SPF)	SEC14L2 C22orf6 KIAA1186 KIAA1658	403
O76061	STC2_HUMAN	Stanniocalcin-2 (STC-2) (Stanniocalcin-related protein) (STC-related protein) (STCRP)	STC2	302
O76062	ERG24_HUMAN	Delta(14)-sterol reductase TM7SF2 (Delta-14-SR) (EC 1.3.1.70) (3-beta-hydroxysterol Delta (14)-reductase) (Another new gene 1 protein) (C-14 sterol reductase) (C14SR) (Putative sterol reductase SR-1) (Sterol C14-reductase) (Transmembrane 7 superfamily member 2)	TM7SF2 ANG1	418
O76064	RNF8_HUMAN	E3 ubiquitin-protein ligase RNF8 (hRNF8) (EC 2.3.2.27) (RING finger protein 8) (RING-type E3 ubiquitin transferase RNF8)	RNF8 KIAA0646	485
O76070	SYUG_HUMAN	Gamma-synuclein (Breast cancer-specific gene 1 protein) (Persyn) (Synoretin) (SR)	SNCG BCSG1 PERSYN PRSN	127
O76071	CIAO1_HUMAN	Probable cytosolic iron-sulfur protein assembly protein CIAO1 (WD repeat-containing protein 39)	CIAO1 CIA1 WDR39	339
O76074	PDE5A_HUMAN	cGMP-specific 3',5'-cyclic phosphodiesterase (EC 3.1.4.35) (cGMP-binding cGMP-specific phosphodiesterase) (CGB-PDE)	PDE5A PDE5	875
O76075	DFFB_HUMAN	DNA fragmentation factor subunit beta (EC 3.-.-.-) (Caspase-activated deoxyribonuclease) (CAD) (Caspase-activated DNase) (Caspase-activated nuclease) (CPAN) (DNA fragmentation factor 40 kDa subunit) (DFF-40)	DFFB CAD DFF2 DFF40	338
O76076	CCN5_HUMAN	CCN family member 5 (Connective tissue growth factor-like protein) (CTGF-L) (Connective tissue growth factor-related protein 58) (WNT1-inducible-signaling pathway protein 2) (WISP-2)	CCN5 CT58 CTGFL WISP2 UNQ228/PRO261	250
O76080	ZFAN5_HUMAN	AN1-type zinc finger protein 5 (Zinc finger A20 domain-containing protein 2) (Zinc finger protein 216)	ZFAND5 ZA20D2 ZNF216	213
O76081	RGS20_HUMAN	Regulator of G-protein signaling 20 (RGS20) (Gz-selective GTPase-activating protein) (G(z)GAP) (Gz-GAP) (Regulator of G-protein signaling Z1) (Regulator of Gz-selective protein signaling 1)	RGS20 RGSZ1 ZGAP1	388
O76082	S22A5_HUMAN	Organic cation/carnitine transporter 2 (High-affinity sodium-dependent carnitine cotransporter) (Solute carrier family 22 member 5)	SLC22A5 OCTN2	557
O76083	PDE9A_HUMAN	High affinity cGMP-specific 3',5'-cyclic phosphodiesterase 9A (EC 3.1.4.35)	PDE9A	593
O76090	BEST1_HUMAN	Bestrophin-1 (TU15B) (Vitelliform macular dystrophy protein 2)	BEST1 VMD2	585
O76093	FGF18_HUMAN	Fibroblast growth factor 18 (FGF-18) (zFGF5)	FGF18 UNQ420/PRO856	207
O76094	SRP72_HUMAN	Signal recognition particle subunit SRP72 (SRP72) (Signal recognition particle 72 kDa protein)	SRP72	671
O76095	JTB_HUMAN	Protein JTB (Jumping translocation breakpoint protein) (Prostate androgen-regulated protein) (PAR protein)	JTB HSPC222	146
O76096	CYTF_HUMAN	Cystatin-F (Cystatin-7) (Cystatin-like metastasis-associated protein) (CMAP) (Leukocystatin)	CST7	145
O77932	DXO_HUMAN	Decapping and exoribonuclease protein (DXO) (EC 3.6.1.-) (5'-3' exoribonuclease DXO) (EC 3.1.13.-) (Dom-3 homolog Z) (NAD-capped RNA hydrolase DXO) (DeNADding enzyme DXO) (EC 3.6.1.-)	DXO DOM3L DOM3Z NG6	396
O94759	TRPM2_HUMAN	Transient receptor potential cation channel subfamily M member 2 (Estrogen-responsive element-associated gene 1 protein) (Long transient receptor potential channel 2) (LTrpC-2) (LTrpC2) (Transient receptor potential channel 7) (TrpC7) (Transient receptor potential melastatin 2)	TRPM2 EREG1 KNP3 LTRPC2 TRPC7	1503
O94760	DDAH1_HUMAN	N(G),N(G)-dimethylarginine dimethylaminohydrolase 1 (DDAH-1) (Dimethylarginine dimethylaminohydrolase 1) (EC 3.5.3.18) (DDAHI) (Dimethylargininase-1)	DDAH1 DDAH	285
O94761	RECQ4_HUMAN	ATP-dependent DNA helicase Q4 (EC 5.6.2.4) (DNA 3'-5' helicase RecQ4) (DNA helicase, RecQ-like type 4) (RecQ4) (RTS) (RecQ protein-like 4)	RECQL4 RECQ4	1208
O94762	RECQ5_HUMAN	ATP-dependent DNA helicase Q5 (EC 5.6.2.4) (DNA 3'-5' helicase RecQ5) (DNA helicase, RecQ-like type 5) (RecQ5) (RecQ protein-like 5)	RECQL5 RECQ5	991
O94763	RMP_HUMAN	Unconventional prefoldin RPB5 interactor 1 (Protein NNX3) (Protein phosphatase 1 regulatory subunit 19) (RNA polymerase II subunit 5-mediating protein) (RPB5-mediating protein)	URI1 C19orf2 NNX3 PPP1R19 RMP URI	535
O94766	B3GA3_HUMAN	Galactosylgalactosylxylosylprotein 3-beta-glucuronosyltransferase 3 (EC 2.4.1.135) (Beta-1,3-glucuronyltransferase 3) (Glucuronosyltransferase I) (GlcAT-I) (UDP-GlcUA:Gal beta-1,3-Gal-R glucuronyltransferase) (GlcUAT-I)	B3GAT3	335
O94768	ST17B_HUMAN	Serine/threonine-protein kinase 17B (EC 2.7.11.1) (DAP kinase-related apoptosis-inducing protein kinase 2)	STK17B DRAK2	372
O94769	ECM2_HUMAN	Extracellular matrix protein 2 (Matrix glycoprotein SC1/ECM2)	ECM2	699
O94776	MTA2_HUMAN	Metastasis-associated protein MTA2 (Metastasis-associated 1-like 1) (MTA1-L1 protein) (p53 target protein in deacetylase complex)	MTA2 MTA1L1 PID	668
O94777	DPM2_HUMAN	Dolichol phosphate-mannose biosynthesis regulatory protein (Dolichol-phosphate mannose synthase subunit 2) (DPM synthase subunit 2)	DPM2 My026	84
O94778	AQP8_HUMAN	Aquaporin-8 (AQP-8)	AQP8	261
O94779	CNTN5_HUMAN	Contactin-5 (Neural recognition molecule NB-2) (hNB-2)	CNTN5	1100
O94782	UBP1_HUMAN	Ubiquitin carboxyl-terminal hydrolase 1 (EC 3.4.19.12) (Deubiquitinating enzyme 1) (hUBP) (Ubiquitin thioesterase 1) (Ubiquitin-specific-processing protease 1) [Cleaved into: Ubiquitin carboxyl-terminal hydrolase 1, N-terminal fragment]	USP1	785
O94788	AL1A2_HUMAN	Retinal dehydrogenase 2 (RALDH 2) (RalDH2) (EC 1.2.1.36) (Aldehyde dehydrogenase family 1 member A2) (ALDH1A2) (Retinaldehyde-specific dehydrogenase type 2) (RALDH(II))	ALDH1A2 RALDH2	518
O94804	STK10_HUMAN	Serine/threonine-protein kinase 10 (EC 2.7.11.1) (Lymphocyte-oriented kinase)	STK10 LOK	968
O94805	ACL6B_HUMAN	Actin-like protein 6B (53 kDa BRG1-associated factor B) (Actin-related protein Baf53b) (ArpNalpha) (BRG1-associated factor 53B) (BAF53B)	ACTL6B ACTL6 BAF53B	426
O94806	KPCD3_HUMAN	Serine/threonine-protein kinase D3 (EC 2.7.11.13) (Protein kinase C nu type) (Protein kinase EPK2) (nPKC-nu)	PRKD3 EPK2 PRKCN	890
O94808	GFPT2_HUMAN	Glutamine--fructose-6-phosphate aminotransferase [isomerizing] 2 (EC 2.6.1.16) (D-fructose-6-phosphate amidotransferase 2) (Glutamine:fructose-6-phosphate amidotransferase 2) (GFAT 2) (GFAT2) (Hexosephosphate aminotransferase 2)	GFPT2	682
O94810	RGS11_HUMAN	Regulator of G-protein signaling 11 (RGS11)	RGS11	467
O94811	TPPP_HUMAN	Tubulin polymerization-promoting protein (TPPP) (EC 3.6.5.-) (25 kDa brain-specific protein) (TPPP/p25) (p24) (p25-alpha)	TPPP TPPP1	219
O94812	BAIP3_HUMAN	BAI1-associated protein 3 (BAP3) (Brain-specific angiogenesis inhibitor I-associated protein 3)	BAIAP3 KIAA0734	1187
O94813	SLIT2_HUMAN	Slit homolog 2 protein (Slit-2) [Cleaved into: Slit homolog 2 protein N-product; Slit homolog 2 protein C-product]	SLIT2 SLIL3	1529
O94817	ATG12_HUMAN	Ubiquitin-like protein ATG12 (Autophagy-related protein 12) (APG12-like)	ATG12 APG12 APG12L	140
O94818	NOL4_HUMAN	Nucleolar protein 4 (Nucleolar-localized protein)	NOL4 NOLP HRIHFB2255	638
O94822	LTN1_HUMAN	E3 ubiquitin-protein ligase listerin (EC 2.3.2.27) (RING finger protein 160) (RING-type E3 ubiquitin transferase listerin) (Zinc finger protein 294)	LTN1 C21orf10 C21orf98 KIAA0714 RNF160 ZNF294 HSPC087	1766
O94823	AT10B_HUMAN	Phospholipid-transporting ATPase VB (EC 7.6.2.1) (ATPase class V type 10B) (P4-ATPase flippase complex alpha subunit ATP10B)	ATP10B ATPVB KIAA0715	1461
O94826	TOM70_HUMAN	Mitochondrial import receptor subunit TOM70 (Mitochondrial precursor proteins import receptor) (Translocase of outer membrane 70 kDa subunit) (Translocase of outer mitochondrial membrane protein 70)	TOMM70 KIAA0719 TOM70 TOMM70A	608
O94827	PKHG5_HUMAN	Pleckstrin homology domain-containing family G member 5 (PH domain-containing family G member 5) (Guanine nucleotide exchange factor 720) (GEF720)	PLEKHG5 KIAA0720	1006
O94829	IPO13_HUMAN	Importin-13 (Imp13) (Karyopherin-13) (Kap13) (Ran-binding protein 13) (RanBP13)	IPO13 KIAA0724 RANBP13	963
O94830	DDHD2_HUMAN	Triacylglycerol hydrolase DDHD2 (TAG hydrolase) (EC 3.1.1.3) (DDHD domain-containing protein 2) (KIAA0725p) (Phospholipase DDHD2) (EC 3.1.1.-) (SAM, WWE and DDHD domain-containing protein 1) (Triglyceride hydrolase DDHD2) (Triglyceride lipase)	DDHD2 KIAA0725 SAMWD1	711
O94832	MYO1D_HUMAN	Unconventional myosin-Id	MYO1D KIAA0727	1006
O94842	TOX4_HUMAN	TOX high mobility group box family member 4 (Epidermal Langerhans cell protein LCP1)	TOX4 C14orf92 KIAA0737	621
O94850	DEND_HUMAN	Dendrin	DDN KIAA0749	711
O94851	MICA2_HUMAN	[F-actin]-monooxygenase MICAL2 (EC 1.14.13.225) (MICAL C-terminal-like protein) (Mical-cL) (Molecule interacting with CasL protein 2) (MICAL-2)	MICAL2 KIAA0750 MICAL2PV1 MICAL2PV2 MICALCL	1957
O94855	SC24D_HUMAN	Protein transport protein Sec24D (SEC24-related protein D)	SEC24D KIAA0755	1032
O94856	NFASC_HUMAN	Neurofascin	NFASC KIAA0756	1347
O94864	ST65G_HUMAN	STAGA complex 65 subunit gamma (Adenocarcinoma antigen ART1) (SPTF-associated factor 65 gamma) (STAF65gamma) (Suppressor of Ty 7-like)	SUPT7L KIAA0764	414
O94868	FCSD2_HUMAN	F-BAR and double SH3 domains protein 2 (Carom) (Protein nervous wreck 1) (NWK1) (SH3 multiple domains protein 3)	FCHSD2 KIAA0769 SH3MD3	740
O94874	UFL1_HUMAN	E3 UFM1-protein ligase 1 (EC 2.3.2.-) (E3 UFM1-protein transferase 1) (Multiple alpha-helix protein located at ER) (Novel LZAP-binding protein) (Regulator of C53/LZAP and DDRGK1)	UFL1 KIAA0776 MAXER NLBP RCAD	794
O94875	SRBS2_HUMAN	Sorbin and SH3 domain-containing protein 2 (Arg-binding protein 2) (ArgBP2) (Arg/Abl-interacting protein 2) (Sorbin)	SORBS2 ARGBP2 KIAA0777	1100
O94876	TMCC1_HUMAN	Transmembrane and coiled-coil domains protein 1	TMCC1 KIAA0779	653
O94880	PHF14_HUMAN	PHD finger protein 14	PHF14 KIAA0783	948
O94885	SASH1_HUMAN	SAM and SH3 domain-containing protein 1 (Proline-glutamate repeat-containing protein)	SASH1 KIAA0790 PEPE1	1247
O94886	CSCL1_HUMAN	CSC1-like protein 1 (Transmembrane protein 63A)	TMEM63A KIAA0489 KIAA0792	807
O94887	FARP2_HUMAN	FERM, ARHGEF and pleckstrin domain-containing protein 2 (FERM domain-including RhoGEF) (FIR) (FERM, RhoGEF and pleckstrin domain-containing protein 2) (Pleckstrin homology domain-containing family C member 3) (PH domain-containing family C member 3)	FARP2 KIAA0793 PLEKHC3	1054
O94888	UBXN7_HUMAN	UBX domain-containing protein 7	UBXN7 KIAA0794 UBXD7	489
O94892	ZN432_HUMAN	Zinc finger protein 432	ZNF432 KIAA0798	652
O94898	LRIG2_HUMAN	Leucine-rich repeats and immunoglobulin-like domains protein 2 (LIG-2)	LRIG2 KIAA0806 LIG2	1065
O94900	TOX_HUMAN	Thymocyte selection-associated high mobility group box protein TOX (Thymus high mobility group box protein TOX)	TOX KIAA0808	526
O94901	SUN1_HUMAN	SUN domain-containing protein 1 (Protein unc-84 homolog A) (Sad1/unc-84 protein-like 1)	SUN1 KIAA0810 UNC84A	785
O94905	ERLN2_HUMAN	Erlin-2 (Endoplasmic reticulum lipid raft-associated protein 2) (Stomatin-prohibitin-flotillin-HflC/K domain-containing protein 2) (SPFH domain-containing protein 2)	ERLIN2 C8orf2 SPFH2 UNQ2441/PRO5003/PRO9924	339
O94906	PRP6_HUMAN	Pre-mRNA-processing factor 6 (Androgen receptor N-terminal domain-transactivating protein 1) (ANT-1) (PRP6 homolog) (U5 snRNP-associated 102 kDa protein) (U5-102 kDa protein)	PRPF6 C20orf14	941
O94907	DKK1_HUMAN	Dickkopf-related protein 1 (Dickkopf-1) (Dkk-1) (hDkk-1) (SK)	DKK1 UNQ492/PRO1008	266
O94910	AGRL1_HUMAN	Adhesion G protein-coupled receptor L1 (Calcium-independent alpha-latrotoxin receptor 1) (CIRL-1) (Latrophilin-1) (Lectomedin-2)	ADGRL1 KIAA0821 LEC2 LPHN1	1474
O94911	ABCA8_HUMAN	ABC-type organic anion transporter ABCA8 (EC 7.6.2.-) (ATP-binding cassette sub-family A member 8)	ABCA8 KIAA0822	1621
O94913	PCF11_HUMAN	Pre-mRNA cleavage complex 2 protein Pcf11 (Pre-mRNA cleavage complex II protein Pcf11)	PCF11 KIAA0824	1555
O94915	FRYL_HUMAN	Protein furry homolog-like (ALL1-fused gene from chromosome 4p12 protein)	FRYL AF4P12 KIAA0826	3013
O94916	NFAT5_HUMAN	Nuclear factor of activated T-cells 5 (NF-AT5) (T-cell transcription factor NFAT5) (Tonicity-responsive enhancer-binding protein) (TonE-binding protein) (TonEBP)	NFAT5 KIAA0827 TONEBP	1531
O94919	ENDD1_HUMAN	Endonuclease domain-containing 1 protein (EC 3.1.30.-)	ENDOD1 KIAA0830	500
O94921	CDK14_HUMAN	Cyclin-dependent kinase 14 (EC 2.7.11.22) (Cell division protein kinase 14) (Serine/threonine-protein kinase PFTAIRE-1) (hPFTAIRE1)	CDK14 KIAA0834 PFTK1	469
O94923	GLCE_HUMAN	D-glucuronyl C5-epimerase (EC 5.1.3.17) (Heparan sulfate C5-epimerase) (Hsepi) (Heparin/heparan sulfate:glucuronic acid C5-epimerase) (Heparosan-N-sulfate-glucuronate 5-epimerase)	GLCE KIAA0836	617
O94925	GLSK_HUMAN	Glutaminase kidney isoform, mitochondrial (GLS) (EC 3.5.1.2) (K-glutaminase) (L-glutamine amidohydrolase) [Cleaved into: Glutaminase kidney isoform, mitochondrial 68 kDa chain; Glutaminase kidney isoform, mitochondrial 65 kDa chain]	GLS GLS1 KIAA0838	669
O94927	HAUS5_HUMAN	HAUS augmin-like complex subunit 5	HAUS5 KIAA0841	633
O94929	ABLM3_HUMAN	Actin-binding LIM protein 3 (abLIM-3) (Actin-binding LIM protein family member 3)	ABLIM3 KIAA0843 HMFN1661	683
O94933	SLIK3_HUMAN	SLIT and NTRK-like protein 3	SLITRK3 KIAA0848	977
O94941	RNF37_HUMAN	RING finger protein 37 (EC 2.3.2.27) (RING-type E3 ubiquitin transferase RNF37) (U-box domain-containing protein 5) (UbcM4-interacting protein 5) (hUIP5) (Ubiquitin-conjugating enzyme 7-interacting protein 5)	UBOX5 KIAA0860 RNF37 UBCE7IP5 UIP5	541
O94953	KDM4B_HUMAN	Lysine-specific demethylase 4B (EC 1.14.11.66) (JmjC domain-containing histone demethylation protein 3B) (Jumonji domain-containing protein 2B) ([histone H3]-trimethyl-L-lysine(9) demethylase 4B)	KDM4B JHDM3B JMJD2B KIAA0876	1096
O94955	RHBT3_HUMAN	Rho-related BTB domain-containing protein 3 (EC 3.6.1.-)	RHOBTB3 KIAA0878	611
O94956	SO2B1_HUMAN	Solute carrier organic anion transporter family member 2B1 (Organic anion transporter B) (OATP-B) (Organic anion transporter polypeptide-related protein 2) (OATP-RP2) (OATPRP2) (Organic anion transporting polypeptide 2B1) (OATP2B1) (Solute carrier family 21 member 9)	SLCO2B1 KIAA0880 OATP2B1 OATPB SLC21A9	709
O94964	MTCL2_HUMAN	Microtubule cross-linking factor 2 (SOGA family member 1) (Suppressor of glucose by autophagy) (Suppressor of glucose, autophagy-associated protein 1) [Cleaved into: N-terminal form; C-terminal 80 kDa form (80-kDa SOGA fragment)]	MTCL2 C20orf117 KIAA0889 SOGA SOGA1	1661
O94966	UBP19_HUMAN	Ubiquitin carboxyl-terminal hydrolase 19 (EC 3.4.19.12) (Deubiquitinating enzyme 19) (Ubiquitin thioesterase 19) (Ubiquitin-specific-processing protease 19) (Zinc finger MYND domain-containing protein 9)	USP19 KIAA0891 ZMYND9	1318
O94967	WDR47_HUMAN	WD repeat-containing protein 47 (Neuronal enriched MAP-interacting protein) (Nemitin)	WDR47 KIAA0893	919
O94972	TRI37_HUMAN	E3 ubiquitin-protein ligase TRIM37 (EC 2.3.2.27) (Mulibrey nanism protein) (RING-type E3 ubiquitin transferase TRIM37) (Tripartite motif-containing protein 37)	TRIM37 KIAA0898 MUL POB1	964
O94973	AP2A2_HUMAN	AP-2 complex subunit alpha-2 (100 kDa coated vesicle protein C) (Adaptor protein complex AP-2 subunit alpha-2) (Adaptor-related protein complex 2 subunit alpha-2) (Alpha-adaptin C) (Alpha2-adaptin) (Clathrin assembly protein complex 2 alpha-C large chain) (Huntingtin yeast partner J) (Huntingtin-interacting protein 9) (HIP-9) (Huntingtin-interacting protein J) (Plasma membrane adaptor HA2/AP2 ada…	AP2A2 ADTAB CLAPA2 HIP9 HYPJ KIAA0899	939
O94979	SC31A_HUMAN	Protein transport protein Sec31A (ABP125) (ABP130) (SEC31-like protein 1) (SEC31-related protein A) (Web1-like protein)	SEC31A KIAA0905 SEC31L1 HSPC275 HSPC334	1220
O94983	CMTA2_HUMAN	Calmodulin-binding transcription activator 2	CAMTA2 KIAA0909	1202
O94985	CSTN1_HUMAN	Calsyntenin-1 (Alcadein-alpha) (Alc-alpha) (Alzheimer-related cadherin-like protein) (Non-classical cadherin XB31alpha) [Cleaved into: Soluble Alc-alpha (SAlc-alpha); CTF1-alpha (C-terminal fragment 1-alpha)]	CLSTN1 CS1 KIAA0911	981
O94986	CE152_HUMAN	Centrosomal protein of 152 kDa (Cep152)	CEP152 KIAA0912	1710
O94989	ARHGF_HUMAN	Rho guanine nucleotide exchange factor 15 (Ephexin-5) (E5) (Vsm-RhoGEF)	ARHGEF15 KIAA0915	841
O94991	SLIK5_HUMAN	SLIT and NTRK-like protein 5 (Leucine-rich repeat-containing protein 11)	SLITRK5 KIAA0918 LRRC11	958
O94992	HEXI1_HUMAN	Protein HEXIM1 (Cardiac lineage protein 1) (Estrogen down-regulated gene 1 protein) (Hexamethylene bis-acetamide-inducible protein 1) (Menage a quatre protein 1)	HEXIM1 CLP1 EDG1 HIS1 MAQ1	359
O94993	SOX30_HUMAN	Transcription factor SOX-30	SOX30	753
O95045	UPP2_HUMAN	Uridine phosphorylase 2 (UPase 2) (UrdPase 2) (EC 2.4.2.3)	UPP2	317
O95047	OR2A4_HUMAN	Olfactory receptor 2A4 (Olfactory receptor 2A10) (Olfactory receptor OR6-37)	OR2A4 OR2A10	310
O95049	ZO3_HUMAN	Tight junction protein ZO-3 (Tight junction protein 3) (Zona occludens protein 3) (Zonula occludens protein 3)	TJP3 ZO3	919
O95050	INMT_HUMAN	Indolethylamine N-methyltransferase (Indolamine N-methyltransferase) (EC 2.1.1.49) (EC 2.1.1.96) (Aromatic alkylamine N-methyltransferase) (Amine N-methyltransferase) (Arylamine N-methyltransferase) (Thioether S-methyltransferase) (TEMT)	INMT	263
O95057	DIRA1_HUMAN	GTP-binding protein Di-Ras1 (Distinct subgroup of the Ras family member 1) (Ras-related inhibitor of cell growth) (Rig) (Small GTP-binding tumor suppressor 1)	DIRAS1 GBTS1 RIG	198
O95059	RPP14_HUMAN	Ribonuclease P protein subunit p14	RPP14	124
O95067	CCNB2_HUMAN	G2/mitotic-specific cyclin-B2	CCNB2	398
O95069	KCNK2_HUMAN	Potassium channel subfamily K member 2 (Outward rectifying potassium channel protein TREK-1) (TREK-1 K(+) channel subunit) (Two pore domain potassium channel TREK1) (Two pore potassium channel TPKC1) (K2P2.1)	KCNK2 TREK TREK1	426
O95070	YIF1A_HUMAN	Protein YIF1A (54TMp) (YIP1-interacting factor homolog A)	YIF1A 54TM HYIF1P YIF1	293
O95071	UBR5_HUMAN	E3 ubiquitin-protein ligase UBR5 (EC 2.3.2.26) (E3 ubiquitin-protein ligase, HECT domain-containing 1) (Hyperplastic discs protein homolog) (hHYD) (Progestin-induced protein)	UBR5 EDD EDD1 HYD KIAA0896	2799
O95072	REC8_HUMAN	Meiotic recombination protein REC8 homolog (Cohesin Rec8p)	REC8 REC8L1	547
O95073	FSBP_HUMAN	Fibrinogen silencer-binding protein	FSBP	299
O95096	NKX22_HUMAN	Homeobox protein Nkx-2.2 (Homeobox protein NK-2 homolog B)	NKX2-2 NKX2.2 NKX2B	273
O95104	SCAF4_HUMAN	SR-related and CTD-associated factor 4 (CTD-binding SR-like protein RA4) (Splicing factor, arginine/serine-rich 15)	SCAF4 KIAA1172 SFRS15	1147
O95125	ZN202_HUMAN	Zinc finger protein 202 (Zinc finger protein with KRAB and SCAN domains 10)	ZNF202 ZKSCAN10	648
O95136	S1PR2_HUMAN	Sphingosine 1-phosphate receptor 2 (S1P receptor 2) (S1P2) (Endothelial differentiation G-protein coupled receptor 5) (Sphingosine 1-phosphate receptor Edg-5) (S1P receptor Edg-5)	S1PR2 EDG5	353
O95139	NDUB6_HUMAN	NADH dehydrogenase [ubiquinone] 1 beta subcomplex subunit 6 (Complex I-B17) (CI-B17) (NADH-ubiquinone oxidoreductase B17 subunit)	NDUFB6	128
O95140	MFN2_HUMAN	Mitofusin-2 (EC 3.6.5.-) (Transmembrane GTPase MFN2)	MFN2 CPRP1 KIAA0214	757
O95147	DUS14_HUMAN	Dual specificity protein phosphatase 14 (EC 3.1.3.16) (EC 3.1.3.48) (MKP-1-like protein tyrosine phosphatase) (MKP-L) (Mitogen-activated protein kinase phosphatase 6) (MAP kinase phosphatase 6) (MKP-6)	DUSP14 MKP6	198
O95149	SPN1_HUMAN	Snurportin-1 (RNA U transporter 1)	SNUPN RNUT1 SPN1	360
O95150	TNF15_HUMAN	Tumor necrosis factor ligand superfamily member 15 (TNF ligand-related molecule 1) (Vascular endothelial cell growth inhibitor) [Cleaved into: Tumor necrosis factor ligand superfamily member 15, membrane form; Tumor necrosis factor ligand superfamily member 15, secreted form]	TNFSF15 TL1 VEGI	251
O95153	RIMB1_HUMAN	Peripheral-type benzodiazepine receptor-associated protein 1 (PRAX-1) (Peripheral benzodiazepine receptor-interacting protein) (PBR-IP) (RIMS-binding protein 1) (RIM-BP1) (TSPO-associated protein 1)	TSPOAP1 BZRAP1 KIAA0612 RBP1 RIMBP1	1857
O95154	ARK73_HUMAN	Aflatoxin B1 aldehyde reductase member 3 (EC 1.-.-.-) (AFB1 aldehyde reductase 2) (AFB1-AR 2)	AKR7A3 AFAR2	331
O95155	UBE4B_HUMAN	Ubiquitin conjugation factor E4 B (EC 2.3.2.27) (Homozygously deleted in neuroblastoma 1) (RING-type E3 ubiquitin transferase E4 B) (Ubiquitin fusion degradation protein 2)	UBE4B HDNB1 KIAA0684 UFD2	1302
O95159	ZFPL1_HUMAN	Zinc finger protein-like 1 (Zinc finger protein MCG4)	ZFPL1	310
O95163	ELP1_HUMAN	Elongator complex protein 1 (ELP1) (IkappaB kinase complex-associated protein) (IKK complex-associated protein) (p150)	ELP1 IKAP IKBKAP	1332
O95166	GBRAP_HUMAN	Gamma-aminobutyric acid receptor-associated protein (GABA(A) receptor-associated protein) (MM46)	GABARAP FLC3B HT004	117
O95167	NDUA3_HUMAN	NADH dehydrogenase [ubiquinone] 1 alpha subcomplex subunit 3 (Complex I-B9) (CI-B9) (NADH-ubiquinone oxidoreductase B9 subunit)	NDUFA3	84
O95168	NDUB4_HUMAN	NADH dehydrogenase [ubiquinone] 1 beta subcomplex subunit 4 (Complex I-B15) (CI-B15) (NADH-ubiquinone oxidoreductase B15 subunit)	NDUFB4	129
O95169	NDUB8_HUMAN	NADH dehydrogenase [ubiquinone] 1 beta subcomplex subunit 8, mitochondrial (Complex I-ASHI) (CI-ASHI) (NADH-ubiquinone oxidoreductase ASHI subunit)	NDUFB8	186
O95171	SCEL_HUMAN	Sciellin	SCEL	688
O95180	CAC1H_HUMAN	Voltage-dependent T-type calcium channel subunit alpha-1H (Low-voltage-activated calcium channel alpha1 3.2 subunit) (Voltage-gated calcium channel subunit alpha Cav3.2)	CACNA1H	2353
O95182	NDUA7_HUMAN	NADH dehydrogenase [ubiquinone] 1 alpha subcomplex subunit 7 (Complex I-B14.5a) (CI-B14.5a) (NADH-ubiquinone oxidoreductase subunit B14.5a)	NDUFA7	113
O95183	VAMP5_HUMAN	Vesicle-associated membrane protein 5 (VAMP-5) (Myobrevin)	VAMP5 HSPC191	116
O95185	UNC5C_HUMAN	Netrin receptor UNC5C (Protein unc-5 homolog 3) (Protein unc-5 homolog C)	UNC5C UNC5H3	931
O95196	CSPG5_HUMAN	Chondroitin sulfate proteoglycan 5 (Acidic leucine-rich EGF-like domain-containing brain protein) (Neuroglycan C)	CSPG5 CALEB NGC	566
O95197	RTN3_HUMAN	Reticulon-3 (Homolog of ASY protein) (HAP) (Neuroendocrine-specific protein-like 2) (NSP-like protein 2) (Neuroendocrine-specific protein-like II) (NSP-like protein II) (NSPLII)	RTN3 ASYIP NSPL2	1032
O95198	KLHL2_HUMAN	Kelch-like protein 2 (Actin-binding protein Mayven)	KLHL2	593
O95201	RHIT_HUMAN	Transcriptional repressor RHIT (Repressor of heat-inducible transcription) (RhitH) (Zinc finger protein 205) (Zinc finger protein 210)	ZNF205 RHIT ZNF210	554
O95202	LETM1_HUMAN	Mitochondrial proton/calcium exchanger protein (Electroneutral mitochondrial K(+)/H(+)exchanger) (KHE) (Leucine zipper-EF-hand-containing transmembrane protein 1)	LETM1	739
O95206	PCDH8_HUMAN	Protocadherin-8 (Arcadlin)	PCDH8	1070
O95208	EPN2_HUMAN	Epsin-2 (EPS-15-interacting protein 2)	EPN2 KIAA1065	641
O95210	STBD1_HUMAN	Starch-binding domain-containing protein 1 (Genethonin-1) (Glycophagy cargo receptor STBD1)	STBD1 GENX-3414	358
O95214	LERL1_HUMAN	Leptin receptor overlapping transcript-like 1 (Endospanin-2)	LEPROTL1 My047 UNQ577/PRO1139	131
O95218	ZRAB2_HUMAN	Zinc finger Ran-binding domain-containing protein 2 (Zinc finger protein 265) (Zinc finger, splicing)	ZRANB2 ZIS ZNF265	330
O95219	SNX4_HUMAN	Sorting nexin-4	SNX4	450
O95229	ZWINT_HUMAN	Outer kinetochore KNL1 complex subunit ZWINT (ZW10 interactor) (ZW10-interacting protein 1) (Zwint-1)	ZWINT	277
O95231	VENTX_HUMAN	Homeobox protein VENTX (VENT homeobox homolog) (VENT-like homeobox protein 2)	VENTX HPX42B VENTX2	258
O95232	LC7L3_HUMAN	Luc7-like protein 3 (Cisplatin resistance-associated-overexpressed protein) (Luc7A) (Okadaic acid-inducible phosphoprotein OA48-18) (cAMP regulatory element-associated protein 1) (CRE-associated protein 1) (CREAP-1)	LUC7L3 CREAP1 CROP O48	432
O95235	KI20A_HUMAN	Kinesin-like protein KIF20A (GG10_2) (Mitotic kinesin-like protein 2) (MKlp2) (Rab6-interacting kinesin-like protein) (Rabkinesin-6)	KIF20A MKLP2 RAB6KIFL	890
O95236	APOL3_HUMAN	Apolipoprotein L3 (Apolipoprotein L-III) (ApoL-III) (TNF-inducible protein CG12-1) (CG12_1)	APOL3	402
O95237	LRAT_HUMAN	Lecithin retinol acyltransferase (EC 2.3.1.135) (Phosphatidylcholine--retinol O-acyltransferase)	LRAT	230
O95238	SPDEF_HUMAN	SAM pointed domain-containing Ets transcription factor (Prostate epithelium-specific Ets transcription factor) (Prostate-specific Ets) (Prostate-derived Ets factor)	SPDEF PDEF PSE	335
O95239	KIF4A_HUMAN	Chromosome-associated kinesin KIF4A (Chromokinesin-A)	KIF4A KIF4	1232
O95243	MBD4_HUMAN	Methyl-CpG-binding domain protein 4 (EC 3.2.2.-) (Methyl-CpG-binding endonuclease 1) (Methyl-CpG-binding protein MBD4) (Mismatch-specific DNA N-glycosylase)	MBD4 MED1	580
O95248	MTMR5_HUMAN	Myotubularin-related protein 5 (Inactive phosphatidylinositol 3-phosphatase 5) (SET-binding factor 1) (Sbf1)	SBF1 MTMR5	1868
O95249	GOSR1_HUMAN	Golgi SNAP receptor complex member 1 (28 kDa Golgi SNARE protein) (28 kDa cis-Golgi SNARE p28) (GOS-28)	GOSR1 GS28	250
O95251	KAT7_HUMAN	Histone acetyltransferase KAT7 (EC 2.3.1.48) (Histone acetyltransferase binding to ORC1) (Lysine acetyltransferase 7) (MOZ, YBF2/SAS3, SAS2 and TIP60 protein 2) (MYST-2)	KAT7 HBO1 HBOa MYST2	611
O95255	MRP6_HUMAN	ATP-binding cassette sub-family C member 6 (EC 7.6.2.-) (EC 7.6.2.3) (Anthracycline resistance-associated protein) (Multi-specific organic anion transporter E) (MOAT-E) (Multidrug resistance-associated protein 6)	ABCC6 ARA MRP6	1503
O95256	I18RA_HUMAN	Interleukin-18 receptor accessory protein (IL-18 receptor accessory protein) (IL-18RAcP) (EC 3.2.2.6) (Accessory protein-like) (AcPL) (CD218 antigen-like family member B) (CDw218b) (IL-1R accessory protein-like) (IL-1RAcPL) (Interleukin-1 receptor 7) (IL-1R-7) (IL-1R7) (Interleukin-18 receptor accessory protein-like) (Interleukin-18 receptor beta) (IL-18R-beta) (IL-18Rbeta) (CD antigen CD218b)	IL18RAP IL1R7	599
O95257	GA45G_HUMAN	Growth arrest and DNA damage-inducible protein GADD45 gamma (Cytokine-responsive protein CR6) (DNA damage-inducible transcript 2 protein) (DDIT-2)	GADD45G CR6 DDIT2	159
O95258	UCP5_HUMAN	Brain mitochondrial carrier protein 1 (BMCP-1) (Mitochondrial uncoupling protein 5) (UCP 5) (Solute carrier family 25 member 14)	SLC25A14 BMCP1 UCP5 UNQ791/PRO1682	325
O95259	KCNH1_HUMAN	Voltage-gated delayed rectifier potassium channel KCNH1 (Ether-a-go-go potassium channel 1) (EAG channel 1) (h-eag) (hEAG1) (Potassium voltage-gated channel subfamily H member 1) (Voltage-gated potassium channel subunit Kv10.1)	KCNH1 EAG EAG1	989
O95260	ATE1_HUMAN	Arginyl-tRNA--protein transferase 1 (Arginyltransferase 1) (R-transferase 1) (EC 2.3.2.8) (Arginine-tRNA--protein transferase 1)	ATE1	518
O95263	PDE8B_HUMAN	High affinity cAMP-specific and IBMX-insensitive 3',5'-cyclic phosphodiesterase 8B (HsPDE8B) (EC 3.1.4.53) (Cell proliferation-inducing gene 22 protein)	PDE8B PIG22	885
O95264	5HT3B_HUMAN	5-hydroxytryptamine receptor 3B (5-HT3-B) (5-HT3B) (Serotonin receptor 3B)	HTR3B	441
O95267	GRP1_HUMAN	RAS guanyl-releasing protein 1 (Calcium and DAG-regulated guanine nucleotide exchange factor II) (CalDAG-GEFII) (Ras guanyl-releasing protein)	RASGRP1 RASGRP	797
O95271	TNKS1_HUMAN	Poly [ADP-ribose] polymerase tankyrase-1 (EC 2.4.2.30) (ADP-ribosyltransferase diphtheria toxin-like 5) (ARTD5) (Poly [ADP-ribose] polymerase 5A) (Protein poly-ADP-ribosyltransferase tankyrase-1) (EC 2.4.2.-) (TNKS-1) (TRF1-interacting ankyrin-related ADP-ribose polymerase) (Tankyrase I) (Tankyrase-1) (TANK1)	TNKS PARP5A PARPL TIN1 TINF1 TNKS1	1327
O95273	CCDB1_HUMAN	Cyclin-D1-binding protein 1 (Grap2 and cyclin-D-interacting protein) (Human homolog of Maid)	CCNDBP1 DIP1 GCIP HHM	360
O95274	LYPD3_HUMAN	Ly6/PLAUR domain-containing protein 3 (GPI-anchored metastasis-associated protein C4.4A homolog) (Matrigel-induced gene C4 protein) (MIG-C4)	LYPD3 C4.4A UNQ491/PRO1007	346
O95278	EPM2A_HUMAN	Laforin (EC 3.1.3.-) (EC 3.1.3.16) (EC 3.1.3.48) (Glucan phosphatase) (Glycogen phosphatase) (Lafora PTPase) (LAFPTPase)	EPM2A	331
O95279	KCNK5_HUMAN	Potassium channel subfamily K member 5 (Acid-sensitive potassium channel protein TASK-2) (TWIK-related acid-sensitive K(+) channel 2)	KCNK5 TASK2	499
O95292	VAPB_HUMAN	Vesicle-associated membrane protein-associated protein B/C (VAMP-B/VAMP-C) (VAMP-associated protein B/C) (VAP-B/VAP-C)	VAPB UNQ484/PRO983	243
O95294	RASL1_HUMAN	RasGAP-activating-like protein 1 (RAS protein activator like 1) (Ras GTPase-activating-like protein)	RASAL1 RASAL	804
O95295	SNAPN_HUMAN	SNARE-associated protein Snapin (Biogenesis of lysosome-related organelles complex 1 subunit 7) (BLOC-1 subunit 7) (Synaptosomal-associated protein 25-binding protein) (SNAP-associated protein)	SNAPIN BLOC1S7 SNAP25BP SNAPAP	136
O95297	MPZL1_HUMAN	Myelin protein zero-like protein 1 (Protein zero-related)	MPZL1 PZR UNQ849/PRO1787	269
O95298	NDUC2_HUMAN	NADH dehydrogenase [ubiquinone] 1 subunit C2 (Complex I-B14.5b) (CI-B14.5b) (Human lung cancer oncogene 1 protein) (HLC-1) (NADH-ubiquinone oxidoreductase subunit B14.5b)	NDUFC2 HLC1	119
O95299	NDUAA_HUMAN	NADH dehydrogenase [ubiquinone] 1 alpha subcomplex subunit 10, mitochondrial (Complex I-42kD) (CI-42kD) (NADH-ubiquinone oxidoreductase 42 kDa subunit)	NDUFA10	355
O95302	FKBP9_HUMAN	Peptidyl-prolyl cis-trans isomerase FKBP9 (PPIase FKBP9) (EC 5.2.1.8) (63 kDa FK506-binding protein) (63 kDa FKBP) (FKBP-63) (FK506-binding protein 9) (FKBP-9) (Rotamase)	FKBP9 FKBP60 FKBP63	570
O95319	CELF2_HUMAN	CUGBP Elav-like family member 2 (CELF-2) (Bruno-like protein 3) (CUG triplet repeat RNA-binding protein 2) (CUG-BP2) (CUG-BP- and ETR-3-like factor 2) (ELAV-type RNA-binding protein 3) (ETR-3) (Neuroblastoma apoptosis-related RNA-binding protein) (hNAPOR) (RNA-binding protein BRUNOL-3)	CELF2 BRUNOL3 CUGBP2 ETR3 NAPOR	508
O95340	PAPS2_HUMAN	Bifunctional 3'-phosphoadenosine 5'-phosphosulfate synthase 2 (PAPS synthase 2) (PAPSS 2) (Sulfurylase kinase 2) (SK 2) (SK2) [Includes: Sulfate adenylyltransferase (EC 2.7.7.4) (ATP-sulfurylase) (Sulfate adenylate transferase) (SAT); Adenylyl-sulfate kinase (EC 2.7.1.25) (3'-phosphoadenosine-5'-phosphosulfate synthase) (APS kinase) (Adenosine-5'-phosphosulfate 3'-phosphotransferase) (Adenylylsul…	PAPSS2 ATPSK2	614
O95342	ABCBB_HUMAN	Bile salt export pump (EC 7.6.2.-) (ATP-binding cassette sub-family B member 11)	ABCB11 BSEP	1321
O95343	SIX3_HUMAN	Homeobox protein SIX3 (Sine oculis homeobox homolog 3)	SIX3	332
O95347	SMC2_HUMAN	Structural maintenance of chromosomes protein 2 (SMC protein 2) (SMC-2) (Chromosome-associated protein E) (hCAP-E) (XCAP-E homolog)	SMC2 CAPE SMC2L1 PRO0324	1197
O95352	ATG7_HUMAN	Ubiquitin-like modifier-activating enzyme ATG7 (ATG12-activating enzyme E1 ATG7) (Autophagy-related protein 7) (APG7-like) (hAGP7) (Ubiquitin-activating enzyme E1-like protein)	ATG7 APG7L	703
O95359	TACC2_HUMAN	Transforming acidic coiled-coil-containing protein 2 (Anti-Zuai-1) (AZU-1)	TACC2	2948
O95361	TRI16_HUMAN	Tripartite motif-containing protein 16 (EC 2.3.2.27) (E3 ubiquitin-protein ligase TRIM16) (Estrogen-responsive B box protein)	TRIM16 EBBP	564
O95363	SYFM_HUMAN	Phenylalanine--tRNA ligase, mitochondrial (EC 6.1.1.20) (Phenylalanyl-tRNA synthetase) (PheRS)	FARS2 FARS1 HSPC320	451
O95365	ZBT7A_HUMAN	Zinc finger and BTB domain-containing protein 7A (Factor binding IST protein 1) (FBI-1) (Factor that binds to inducer of short transcripts protein 1) (HIV-1 1st-binding protein 1) (Leukemia/lymphoma-related factor) (POZ and Krueppel erythroid myeloid ontogenic factor) (POK erythroid myeloid ontogenic factor) (Pokemon) (Pokemon 1) (TTF-I-interacting peptide 21) (TIP21) (Zinc finger protein 857A)	ZBTB7A FBI1 LRF ZBTB7 ZNF857A	584
O95372	LYPA2_HUMAN	Acyl-protein thioesterase 2 (APT-2) (EC 3.1.2.-) (Lysophospholipase II) (LPL-II) (LysoPLA II) (Palmitoyl-protein hydrolase) (EC 3.1.2.22)	LYPLA2 APT2	231
O95373	IPO7_HUMAN	Importin-7 (Imp7) (Ran-binding protein 7) (RanBP7)	IPO7 RANBP7	1038
O95376	ARI2_HUMAN	E3 ubiquitin-protein ligase ARIH2 (ARI-2) (Protein ariadne-2 homolog) (EC 2.3.2.31) (Triad1 protein)	ARIH2 ARI2 TRIAD1 HT005	493
O95377	CXB5_HUMAN	Gap junction beta-5 protein (Connexin-31.1) (Cx31.1)	GJB5	273
O95379	TFIP8_HUMAN	Tumor necrosis factor alpha-induced protein 8 (TNF alpha-induced protein 8) (Head and neck tumor and metastasis-related protein) (MDC-3.13) (NF-kappa-B-inducible DED-containing protein) (NDED) (SCC-S2) (TNF-induced protein GG2-1)	TNFAIP8	198
O95382	M3K6_HUMAN	Mitogen-activated protein kinase kinase kinase 6 (EC 2.7.11.25) (Apoptosis signal-regulating kinase 2)	MAP3K6 ASK2 MAPKKK6 MEKK6	1288
O95388	CCN4_HUMAN	CCN family member 4 (WNT1-inducible-signaling pathway protein 1) (WISP-1) (Wnt-1-induced secreted protein)	CCN4 WISP1	367
O95389	CCN6_HUMAN	Cellular communication network factor 6 (CCN family member 6) (WNT1-inducible-signaling pathway protein 3) (WISP-3)	CCN6 WISP3 UNQ462/PRO790/PRO956	354
O95390	GDF11_HUMAN	Growth/differentiation factor 11 (GDF-11) (Bone morphogenetic protein 11) (BMP-11)	GDF11 BMP11	407
O95391	SLU7_HUMAN	Pre-mRNA-splicing factor SLU7 (hSlu7)	SLU7	586
O95393	BMP10_HUMAN	Bone morphogenetic protein 10 (BMP-10)	BMP10	424
O95394	AGM1_HUMAN	Phosphoacetylglucosamine mutase (PAGM) (EC 5.4.2.3) (Acetylglucosamine phosphomutase) (N-acetylglucosamine-phosphate mutase) (Phosphoglucomutase-3) (PGM 3)	PGM3 AGM1	542
O95395	GCNT3_HUMAN	Beta-1,3-galactosyl-O-glycosyl-glycoprotein beta-1,6-N-acetylglucosaminyltransferase 3 (EC 2.4.1.102) (EC 2.4.1.148) (EC 2.4.1.150) (C2GnT-mucin type) (C2GnT-M) (hC2GnT-M) (Core 2/core 4 beta-1,6-N-acetylglucosaminyltransferase) (C2/4GnT)	GCNT3	438
O95396	MOCS3_HUMAN	Adenylyltransferase and sulfurtransferase MOCS3 (Molybdenum cofactor synthesis protein 3) (Molybdopterin synthase sulfurylase) (MPT synthase sulfurylase) [Includes: Molybdopterin-synthase adenylyltransferase (EC 2.7.7.80) (Adenylyltransferase MOCS3) (Sulfur carrier protein MOCS2A adenylyltransferase); Molybdopterin-synthase sulfurtransferase (EC 2.8.1.11) (Sulfur carrier protein MOCS2A sulfurtran…	MOCS3 UBA4	460
O95398	RPGF3_HUMAN	Rap guanine nucleotide exchange factor 3 (Exchange factor directly activated by cAMP 1) (Exchange protein directly activated by cAMP 1) (EPAC 1) (Rap1 guanine-nucleotide-exchange factor directly activated by cAMP) (cAMP-regulated guanine nucleotide exchange factor I) (cAMP-GEFI)	RAPGEF3 CGEF1 EPAC EPAC1	923
O95399	UTS2_HUMAN	Urotensin-2 (Urotensin II) (U-II) (UII)	UTS2 UNQ525/PRO1068	124
O95400	CD2B2_HUMAN	CD2 antigen cytoplasmic tail-binding protein 2 (CD2 cytoplasmic domain-binding protein 2) (CD2 tail-binding protein 2) (U5 snRNP 52K protein) (U5-52K)	CD2BP2 KIAA1178	341
O95402	MED26_HUMAN	Mediator of RNA polymerase II transcription subunit 26 (Activator-recruited cofactor 70 kDa component) (ARC70) (Cofactor required for Sp1 transcriptional activation subunit 7) (CRSP complex subunit 7) (Mediator complex subunit 26) (Transcriptional coactivator CRSP70)	MED26 ARC70 CRSP7	600
O95405	ZFYV9_HUMAN	Zinc finger FYVE domain-containing protein 9 (Mothers against decapentaplegic homolog-interacting protein) (Madh-interacting protein) (Novel serine protease) (NSP) (Receptor activation anchor) (hSARA) (Smad anchor for receptor activation)	ZFYVE9 MADHIP SARA SMADIP	1425
O95406	CNIH1_HUMAN	Protein cornichon homolog 1 (CNIH-1) (Cornichon family AMPA receptor auxiliary protein 1) (Protein cornichon homolog) (T-cell growth-associated molecule 77) (TGAM77)	CNIH1 CNIH CNIL UNQ155/PRO181	144
O95407	TNF6B_HUMAN	Tumor necrosis factor receptor superfamily member 6B (Decoy receptor 3) (DcR3) (Decoy receptor for Fas ligand) (M68)	TNFRSF6B DCR3 TR6 UNQ186/PRO212	300
O95409	ZIC2_HUMAN	Zinc finger protein ZIC 2 (Zinc finger protein of the cerebellum 2)	ZIC2	532
O95415	BRI3_HUMAN	Membrane protein BRI3 (Brain protein I3) (pRGR2)	BRI3	125
O95416	SOX14_HUMAN	Transcription factor SOX-14 (Protein SOX-28)	SOX14 SOX28	240
O95425	SVIL_HUMAN	Supervillin (Archvillin) (p205/p250)	SVIL	2214
O95427	PIGN_HUMAN	GPI ethanolamine phosphate transferase 1 (EC 2.-.-.-) (MCD4 homolog) (Phosphatidylinositol-glycan biosynthesis class N protein) (PIG-N)	PIGN MCD4	931
O95428	PPN_HUMAN	Papilin	PAPLN UNQ2420/PRO4977	1278
O95429	BAG4_HUMAN	BAG family molecular chaperone regulator 4 (BAG-4) (Bcl-2-associated athanogene 4) (Silencer of death domains)	BAG4 SODD	457
O95433	AHSA1_HUMAN	Activator of 90 kDa heat shock protein ATPase homolog 1 (AHA1) (p38)	AHSA1 C14orf3 HSPC322	338
O95436	NPT2B_HUMAN	Sodium-dependent phosphate transport protein 2B (Sodium-phosphate transport protein 2B) (Na(+)-dependent phosphate cotransporter 2B) (NaPi3b) (Sodium/phosphate cotransporter 2B) (Na(+)/Pi cotransporter 2B) (NaPi-2b) (Solute carrier family 34 member 2)	SLC34A2	690
O95445	APOM_HUMAN	Apolipoprotein M (Apo-M) (ApoM) (Protein G3a)	APOM G3A NG20 HSPC336	188
O95447	LCA5L_HUMAN	Lebercilin-like protein (Leber congenital amaurosis 5-like protein)	LCA5L C21orf13	670
O95450	ATS2_HUMAN	A disintegrin and metalloproteinase with thrombospondin motifs 2 (ADAM-TS 2) (ADAM-TS2) (ADAMTS-2) (EC 3.4.24.14) (Procollagen I N-proteinase) (PC I-NP) (Procollagen I/II amino propeptide-processing enzyme) (Procollagen N-endopeptidase) (pNPI)	ADAMTS2 PCINP PCPNI	1211
O95452	CXB6_HUMAN	Gap junction beta-6 protein (Connexin-30) (Cx30)	GJB6	261
O95453	PARN_HUMAN	Poly(A)-specific ribonuclease PARN (EC 3.1.13.4) (Deadenylating nuclease) (Deadenylation nuclease) (Polyadenylate-specific ribonuclease)	PARN DAN	639
O95456	PSMG1_HUMAN	Proteasome assembly chaperone 1 (PAC-1) (Chromosome 21 leucine-rich protein) (C21-LRP) (Down syndrome critical region protein 2) (Proteasome chaperone homolog 1) (Pba1)	PSMG1 C21LRP DSCR2 PAC1	288
O95460	MATN4_HUMAN	Matrilin-4	MATN4	622
O95461	LARG1_HUMAN	Xylosyl- and glucuronyltransferase LARGE1 (EC 2.4.-.-) (Acetylglucosaminyltransferase-like 1A) (Glycosyltransferase-like protein) (LARGE xylosyl- and glucuronyltransferase 1) [Includes: Alpha-1,3-xylosyltransferase LARGE1 (EC 2.4.2.-); Beta-1,3-glucuronyltransferase LARGE1 (EC 2.4.1.-)]	LARGE1 KIAA0609 LARGE	756
O95466	FMNL1_HUMAN	Formin-like protein 1 (CLL-associated antigen KW-13) (Leukocyte formin)	FMNL1 C17orf1 C17orf1B FMNL FRL1	1100
O95467	GNAS3_HUMAN	Neuroendocrine secretory protein 55 (NESP55) [Cleaved into: LHAL tetrapeptide; GPIPIRRH peptide]	GNAS GNAS1	245
O95470	SGPL1_HUMAN	Sphingosine-1-phosphate lyase 1 (S1PL) (SP-lyase 1) (SPL 1) (hSPL) (EC 4.1.2.27) (Sphingosine-1-phosphate aldolase)	SGPL1 KIAA1252	568
O95471	CLD7_HUMAN	Claudin-7 (CLDN-7)	CLDN7 CEPTRL2 CPETRL2	211
O95475	SIX6_HUMAN	Homeobox protein SIX6 (Homeodomain protein OPTX2) (Optic homeobox 2) (Sine oculis homeobox homolog 6)	SIX6 OPTX2 SIX9	246
O95476	CNEP1_HUMAN	CTD nuclear envelope phosphatase 1 (EC 3.1.3.16) (Serine/threonine-protein phosphatase dullard)	CTDNEP1 DULLARD	244
O95477	ABCA1_HUMAN	Phospholipid-transporting ATPase ABCA1 (EC 7.6.2.1) (ATP-binding cassette sub-family A member 1) (ATP-binding cassette transporter 1) (ABC-1) (ATP-binding cassette 1) (Cholesterol efflux regulatory protein)	ABCA1 ABC1 CERP	2261
O95479	G6PE_HUMAN	GDH/6PGL endoplasmic bifunctional protein [Includes: Hexose-6-phosphate dehydrogenase (Glucose 1-dehydrogenase) (GDH) (EC 1.1.1.47) (Glucose-6-phosphate dehydrogenase) (EC 1.1.1.363); 6-phosphogluconolactonase (6PGL) (EC 3.1.1.31)]	H6PD GDH	791
O95484	CLD9_HUMAN	Claudin-9	CLDN9	217
O95486	SC24A_HUMAN	Protein transport protein Sec24A (SEC24-related protein A)	SEC24A	1093
O95487	SC24B_HUMAN	Protein transport protein Sec24B (SEC24-related protein B)	SEC24B	1268
O95490	AGRL2_HUMAN	Adhesion G protein-coupled receptor L2 (Calcium-independent alpha-latrotoxin receptor 2) (CIRL-2) (Latrophilin homolog 1) (Latrophilin-2) (Lectomedin-1)	ADGRL2 KIAA0786 LEC1 LPHH1 LPHN2	1459
O95497	VNN1_HUMAN	Pantetheinase (EC 3.5.1.92) (Pantetheine hydrolase) (Tiff66) (Vascular non-inflammatory molecule 1) (Vanin-1)	VNN1	513
O95498	VNN2_HUMAN	Pantetheine hydrolase VNN2 (EC 3.5.1.92) (Glycosylphosphatidyl inositol-anchored protein GPI-80) (Protein FOAP-4) (Vascular non-inflammatory molecule 2) (Vanin-2)	VNN2	520
O95500	CLD14_HUMAN	Claudin-14	CLDN14 UNQ777/PRO1571	239
O95503	CBX6_HUMAN	Chromobox protein homolog 6	CBX6	412
O95528	GTR10_HUMAN	Solute carrier family 2, facilitated glucose transporter member 10 (Glucose transporter type 10) (GLUT-10)	SLC2A10 GLUT10	541
O95544	NADK_HUMAN	NAD kinase (EC 2.7.1.23) (Poly(P)/ATP NAD kinase)	NADK	446
O95551	TYDP2_HUMAN	Tyrosyl-DNA phosphodiesterase 2 (Tyr-DNA phosphodiesterase 2) (hTDP2) (EC 3.1.4.-) (5'-tyrosyl-DNA phosphodiesterase) (5'-Tyr-DNA phosphodiesterase) (ETS1-associated protein 2) (ETS1-associated protein II) (EAPII) (TRAF and TNF receptor-associated protein) (Tyrosyl-RNA phosphodiesterase) (VPg unlinkase)	TDP2 EAP2 TTRAP AD-022	362
O95562	SFT2B_HUMAN	Vesicle transport protein SFT2B (SFT2 domain-containing protein 2)	SFT2D2 UNQ512/PRO1027	160
O95563	MPC2_HUMAN	Mitochondrial pyruvate carrier 2 (Brain protein 44)	MPC2 BRP44	127
O95568	MET18_HUMAN	Histidine protein methyltransferase 1 homolog (EC 2.1.1.85) (Arsenic-transactivated protein 2) (AsTP2) (Methyltransferase-like protein 18)	METTL18 ASTP2 C1orf156	372
O95571	ETHE1_HUMAN	Persulfide dioxygenase ETHE1, mitochondrial (EC 1.13.11.18) (Ethylmalonic encephalopathy protein 1) (Hepatoma subtracted clone one protein) (Sulfur dioxygenase ETHE1)	ETHE1 HSCO	254
O95573	ACSL3_HUMAN	Fatty acid CoA ligase Acsl3 (Arachidonate--CoA ligase) (EC 6.2.1.15) (Long-chain acyl-CoA synthetase 3) (LACS 3) (Long-chain-fatty-acid--CoA ligase 3) (EC 6.2.1.3) (Medium-chain acyl-CoA ligase Acsl3) (EC 6.2.1.2)	ACSL3 ACS3 FACL3 LACS3	720
O95600	KLF8_HUMAN	Krueppel-like factor 8 (Basic krueppel-like factor 3) (Zinc finger protein 741)	KLF8 BKLF3 ZNF741	359
O95602	RPA1_HUMAN	DNA-directed RNA polymerase I subunit RPA1 (RNA polymerase I subunit A1) (EC 2.7.7.6) (A190) (DNA-directed RNA polymerase I largest subunit) (DNA-directed RNA polymerase I subunit A) (RNA polymerase I 194 kDa subunit) (RPA194)	POLR1A	1720
O95613	PCNT_HUMAN	Pericentrin (Kendrin) (Pericentrin-B)	PCNT KIAA0402 PCNT2	3336
O95619	YETS4_HUMAN	YEATS domain-containing protein 4 (Glioma-amplified sequence 41) (Gas41) (NuMA-binding protein 1) (NuBI-1) (NuBI1)	YEATS4 GAS41	227
O95622	ADCY5_HUMAN	Adenylate cyclase type 5 (EC 4.6.1.1) (ATP pyrophosphate-lyase 5) (Adenylate cyclase type V) (Adenylyl cyclase 5) (AC5)	ADCY5	1261
O95628	CNOT4_HUMAN	CCR4-NOT transcription complex subunit 4 (EC 2.3.2.27) (CCR4-associated factor 4) (E3 ubiquitin-protein ligase CNOT4) (Potential transcriptional repressor NOT4Hp) (RING-type E3 ubiquitin transferase CNOT4)	CNOT4 NOT4	575
O95630	STABP_HUMAN	STAM-binding protein (EC 3.4.19.-) (Associated molecule with the SH3 domain of STAM) (Endosome-associated ubiquitin isopeptidase)	STAMBP AMSH	424
O95631	NET1_HUMAN	Netrin-1 (Epididymis tissue protein Li 131P)	NTN1 NTN1L	604
O95633	FSTL3_HUMAN	Follistatin-related protein 3 (Follistatin-like protein 3) (Follistatin-related gene protein)	FSTL3 FLRG UNQ674/PRO1308	263
O95639	CPSF4_HUMAN	Cleavage and polyadenylation specificity factor subunit 4 (Cleavage and polyadenylation specificity factor 30 kDa subunit) (CPSF 30 kDa subunit) (NS1 effector domain-binding protein 1) (Neb-1) (No arches homolog)	CPSF4 CPSF30 NAR NEB1	269
O95644	NFAC1_HUMAN	Nuclear factor of activated T-cells, cytoplasmic 1 (NF-ATc1) (NFATc1) (NFAT transcription complex cytosolic component) (NF-ATc) (NFATc)	NFATC1 NFAT2 NFATC	943
O95670	VATG2_HUMAN	V-type proton ATPase subunit G 2 (V-ATPase subunit G 2) (V-ATPase 13 kDa subunit 2) (Vacuolar proton pump subunit G 2)	ATP6V1G2 ATP6G ATP6G2 NG38	118
O95671	ASML_HUMAN	Probable bifunctional dTTP/UTP pyrophosphatase/methyltransferase protein [Includes: dTTP/UTP pyrophosphatase (dTTPase/UTPase) (EC 3.6.1.9) (Nucleoside triphosphate pyrophosphatase) (Nucleotide pyrophosphatase) (Nucleotide PPase); N-acetylserotonin O-methyltransferase-like protein (ASMTL) (EC 2.1.1.-)]	ASMTL	621
O95672	ECEL1_HUMAN	Endothelin-converting enzyme-like 1 (EC 3.4.24.-) (Xce protein)	ECEL1 XCE UNQ2431/PRO4991	775
O95674	CDS2_HUMAN	Phosphatidate cytidylyltransferase 2 (EC 2.7.7.41) (CDP-DAG synthase 2) (CDP-DG synthase 2) (CDP-diacylglycerol synthase 2) (CDS 2) (CDP-diglyceride pyrophosphorylase 2) (CDP-diglyceride synthase 2) (CTP:phosphatidate cytidylyltransferase 2)	CDS2	445
O95677	EYA4_HUMAN	Eyes absent homolog 4 (EC 3.1.3.48)	EYA4	639
O95678	K2C75_HUMAN	Keratin, type II cytoskeletal 75 (Cytokeratin-75) (CK-75) (Keratin-6 hair follicle) (hK6hf) (Keratin-75) (K75) (Type II keratin-K6hf) (Type-II keratin Kb18)	KRT75 K6HF KB18	551
O95684	CEP43_HUMAN	Centrosomal protein 43 (FGFR1 oncogene partner)	CEP43 FGFR1OP FOP	399
O95696	BRD1_HUMAN	Bromodomain-containing protein 1 (BR140-like protein) (Bromodomain and PHD finger-containing protein 2)	BRD1 BRL BRPF2	1058
O95704	APBB3_HUMAN	Amyloid-beta A4 precursor protein-binding family B member 3 (Protein Fe65-like 2) (Fe65L2)	APBB3 FE65L2	486
O95707	RPP29_HUMAN	Ribonuclease P protein subunit p29 (hPOP4)	POP4 RPP29	220
O95711	LY86_HUMAN	Lymphocyte antigen 86 (Ly-86) (Protein MD-1)	LY86 MD1	162
O95714	HERC2_HUMAN	E3 ubiquitin-protein ligase HERC2 (EC 2.3.2.26) (HECT domain and RCC1-like domain-containing protein 2) (HECT-type E3 ubiquitin transferase HERC2)	HERC2	4834
O95715	CXL14_HUMAN	C-X-C motif chemokine 14 (Chemokine BRAK) (MIP-2G) (Small-inducible cytokine B14)	CXCL14 MIP2G NJAC SCYB14 PSEC0212 UNQ240/PRO273	111
O95716	RAB3D_HUMAN	Ras-related protein Rab-3D	RAB3D GOV RAB16	219
O95718	ERR2_HUMAN	Steroid hormone receptor ERR2 (ERR beta-2) (Estrogen receptor-like 2) (Estrogen-related receptor beta) (ERR-beta) (Nuclear receptor subfamily 3 group B member 2)	ESRRB ERRB2 ESRL2 NR3B2	433
O95721	SNP29_HUMAN	Synaptosomal-associated protein 29 (SNAP-29) (Soluble 29 kDa NSF attachment protein) (Vesicle-membrane fusion protein SNAP-29)	SNAP29	258
O95727	CRTAM_HUMAN	Cytotoxic and regulatory T-cell molecule (Class-I MHC-restricted T-cell-associated molecule) (CD antigen CD355)	CRTAM	393
O95741	CPNE6_HUMAN	Copine-6 (Copine VI) (Neuronal-copine) (N-copine)	CPNE6	557
O95747	OXSR1_HUMAN	Serine/threonine-protein kinase OSR1 (EC 2.7.11.1) (Oxidative stress-responsive 1 protein)	OXSR1 KIAA1101 OSR1	527
O95749	GGPPS_HUMAN	Geranylgeranyl pyrophosphate synthase (GGPP synthase) (GGPPSase) (EC 2.5.1.-) ((2E,6E)-farnesyl diphosphate synthase) (Dimethylallyltranstransferase) (EC 2.5.1.1) (Farnesyl diphosphate synthase) (Farnesyltranstransferase) (EC 2.5.1.29) (Geranylgeranyl diphosphate synthase) (Geranyltranstransferase) (EC 2.5.1.10)	GGPS1	300
O95750	FGF19_HUMAN	Fibroblast growth factor 19 (FGF-19)	FGF19 UNQ334/PRO533	216
O95751	LDOC1_HUMAN	Protein LDOC1 (Leucine zipper protein down-regulated in cancer cells)	LDOC1 BCUR1	146
O95754	SEM4F_HUMAN	Semaphorin-4F (Semaphorin-M) (Sema M) (Semaphorin-W) (Sema W)	SEMA4F SEMAM SEMAW	770
O95758	PTBP3_HUMAN	Polypyrimidine tract-binding protein 3 (Regulator of differentiation 1) (Rod1)	PTBP3 ROD1	552
O95760	IL33_HUMAN	Interleukin-33 (IL-33) (Interleukin-1 family member 11) (IL-1F11) (Nuclear factor from high endothelial venules) (NF-HEV) [Cleaved into: Interleukin-33 (95-270); Interleukin-33 (99-270); Interleukin-33 (109-270)]	IL33 C9orf26 IL1F11 NFHEV	270
O95772	STR3N_HUMAN	STARD3 N-terminal-like protein (MLN64 N-terminal domain homolog)	STARD3NL MENTHO UNQ855/PRO1864	234
O95777	LSM8_HUMAN	U6 snRNA-associated Sm-like protein LSm8	LSM8	96
O95782	AP2A1_HUMAN	AP-2 complex subunit alpha-1 (100 kDa coated vesicle protein A) (Adaptor protein complex AP-2 subunit alpha-1) (Adaptor-related protein complex 2 subunit alpha-1) (Alpha-adaptin A) (Alpha1-adaptin) (Clathrin assembly protein complex 2 alpha-A large chain) (Plasma membrane adaptor HA2/AP2 adaptin alpha A subunit)	AP2A1 ADTAA CLAPA1	977
O95785	WIZ_HUMAN	Protein Wiz (Widely-interspaced zinc finger-containing protein) (Zinc finger protein 803)	WIZ ZNF803	1651
O95786	RIGI_HUMAN	Antiviral innate immune response receptor RIG-I (ATP-dependent RNA helicase DDX58) (EC 3.6.4.13) (DEAD box protein 58) (RIG-I-like receptor 1) (RLR-1) (RNA sensor RIG-I) (Retinoic acid-inducible gene 1 protein) (RIG-1) (Retinoic acid-inducible gene I protein) (RIG-I)	RIGI DDX58	925
O95789	ZMYM6_HUMAN	Zinc finger MYM-type protein 6 (Transposon-derived Buster2 transposase-like protein) (Zinc finger protein 258)	ZMYM6 Buster2 KIAA1353 ZNF258	1325
O95793	STAU1_HUMAN	Double-stranded RNA-binding protein Staufen homolog 1	STAU1 STAU	577
O95801	TTC4_HUMAN	Tetratricopeptide repeat protein 4 (TPR repeat protein 4)	TTC4 My044	387
O95803	NDST3_HUMAN	Bifunctional heparan sulfate N-deacetylase/N-sulfotransferase 3 (Glucosaminyl N-deacetylase/N-sulfotransferase 3) (NDST-3) (hNDST-3) (N-heparan sulfate sulfotransferase 3) (N-HSST 3) [Includes: Heparan sulfate N-deacetylase NDST3 (EC 3.-.-.-); [heparan sulfate]-glucosamine N-sulfotransferase NDST3 (EC 2.8.2.8)]	NDST3 HSST3 UNQ2544/PRO4998	873
O95807	TM50A_HUMAN	Transmembrane protein 50A (Small membrane protein 1)	TMEM50A SMP1 UNQ386/PRO718	157
O95810	CAVN2_HUMAN	Caveolae-associated protein 2 (Cavin-2) (PS-p68) (Phosphatidylserine-binding protein) (Serum deprivation-response protein)	CAVIN2 SDPR	425
O95813	CER1_HUMAN	Cerberus (Cerberus-related protein) (DAN domain family member 4)	CER1 DAND4	267
O95816	BAG2_HUMAN	BAG family molecular chaperone regulator 2 (BAG-2) (Bcl-2-associated athanogene 2)	BAG2	211
O95817	BAG3_HUMAN	BAG family molecular chaperone regulator 3 (BAG-3) (Bcl-2-associated athanogene 3) (Bcl-2-binding protein Bis) (Docking protein CAIR-1)	BAG3 BIS	575
O95819	M4K4_HUMAN	Mitogen-activated protein kinase kinase kinase kinase 4 (EC 2.7.11.1) (HPK/GCK-like kinase HGK) (MAPK/ERK kinase kinase kinase 4) (MEK kinase kinase 4) (MEKKK 4) (Nck-interacting kinase)	MAP4K4 HGK KIAA0687 NIK	1239
O95822	DCMC_HUMAN	Malonyl-CoA decarboxylase, mitochondrial (MCD) (EC 4.1.1.9)	MLYCD	493
O95825	QORL1_HUMAN	Quinone oxidoreductase-like protein 1 (EC 1.-.-.-) (Ferry endosomal RAB5 effector complex subunit 4) (Fy-4) (Protein 4P11) (Quinone oxidoreductase homolog 1) (QOH-1) (Zeta-crystallin homolog)	CRYZL1 4P11 FERRY4	349
O95831	AIFM1_HUMAN	Apoptosis-inducing factor 1, mitochondrial (EC 1.6.99.-) (Programmed cell death protein 8)	AIFM1 AIF PDCD8	613
O95832	CLD1_HUMAN	Claudin-1 (Senescence-associated epithelial membrane protein)	CLDN1 CLD1 SEMP1 UNQ481/PRO944	211
O95833	CLIC3_HUMAN	Chloride intracellular channel protein 3 (Glutaredoxin-like oxidoreductase CLIC3) (EC 1.8.-.-)	CLIC3	236
O95834	EMAL2_HUMAN	Echinoderm microtubule-associated protein-like 2 (EMAP-2) (HuEMAP-2)	EML2 EMAP2 EMAPL2	649
O95835	LATS1_HUMAN	Serine/threonine-protein kinase LATS1 (EC 2.7.11.1) (Large tumor suppressor homolog 1) (WARTS protein kinase) (h-warts)	LATS1 WARTS	1130
O95837	GNA14_HUMAN	Guanine nucleotide-binding protein subunit alpha-14 (G alpha-14) (G-protein subunit alpha-14)	GNA14	355
O95843	GUC1C_HUMAN	Guanylyl cyclase-activating protein 3 (GCAP 3) (Guanylate cyclase activator 1C)	GUCA1C GCAP3	209
O95847	UCP4_HUMAN	Mitochondrial uncoupling protein 4 (UCP 4) (Solute carrier family 25 member 27)	SLC25A27 UCP4 UNQ772/PRO1566	323
O95848	NUD14_HUMAN	Uridine diphosphate glucose pyrophosphatase NUDT14 (UDPG pyrophosphatase) (UGPPase) (EC 3.6.1.45) (Nucleoside diphosphate-linked moiety X motif 14) (Nudix motif 14)	NUDT14 UGPP	222
O95858	TSN15_HUMAN	Tetraspanin-15 (Tspan-15) (Tetraspan NET-7) (Transmembrane 4 superfamily member 15)	TSPAN15 NET7 TM4SF15 UNQ677/PRO1311	294
O95859	TSN12_HUMAN	Tetraspanin-12 (Tspan-12) (Tetraspan NET-2) (Transmembrane 4 superfamily member 12)	TSPAN12 NET2 TM4SF12 UNQ774/PRO1568	305
O95861	BPNT1_HUMAN	3'(2'),5'-bisphosphate nucleotidase 1 (EC 3.1.3.7) (3'-phosphoadenosine 5'-phosphate phosphatase) (PAP phosphatase) (Bisphosphate 3'-nucleotidase 1) (BPntase 1) (HsPIP) (Inositol-polyphosphate 1-phosphatase) (EC 3.1.3.57)	BPNT1	308
O95863	SNAI1_HUMAN	Zinc finger protein SNAI1 (Protein snail homolog 1) (Protein sna)	SNAI1 SNAH	264
O95864	FADS2_HUMAN	Acyl-CoA 6-desaturase (EC 1.14.19.3) (Delta(6) fatty acid desaturase) (D6D) (Delta(6) desaturase) (Delta-6 desaturase) (Fatty acid desaturase 2)	FADS2	444
O95865	DDAH2_HUMAN	Putative hydrolase DDAH2 (EC 3.-.-.-) (DDAHII) (Inactive N(G),N(G)-dimethylarginine dimethylaminohydrolase 2) (DDAH-2) (Inactive dimethylarginine dimethylaminohydrolase 2) (Protein G6a) (S-phase protein)	DDAH2 DDAH G6A NG30	285
O95866	G6B_HUMAN	Megakaryocyte and platelet inhibitory receptor G6b (Protein G6b)	MPIG6B C6orf25 G6B G6B-B	241
O95867	LY66C_HUMAN	Lymphocyte antigen 6 complex locus protein G6c	LY6G6C C6orf24 G6C NG24 UNQ1947/PRO4430	125
O95868	LY66D_HUMAN	Lymphocyte antigen 6 complex locus protein G6d (Protein Ly6-D) (Megakaryocyte-enhanced gene transcript 1 protein)	LY6G6D C6orf23 G6D MEGT1 NG25	133
O95870	ABHGA_HUMAN	Phosphatidylserine lipase ABHD16A (EC 3.1.-.-) (Alpha/beta hydrolase domain-containing protein 16A) (Abhydrolase domain-containing protein 16A) (HLA-B-associated transcript 5) (hBAT5) (Monoacylglycerol lipase ABHD16A) (EC 3.1.1.23) (Protein G5)	ABHD16A BAT5 G5 NG26 PP199	558
O95872	GPAN1_HUMAN	G patch domain and ankyrin repeat-containing protein 1 (Ankyrin repeat domain-containing protein 59) (G patch domain-containing protein 10) (HLA-B-associated transcript 4) (Protein G5)	GPANK1 ANKRD59 BAT4 G5 GPATCH10	356
O95876	FRITZ_HUMAN	WD repeat-containing and planar cell polarity effector protein fritz homolog (hFRTZ) (Bardet-Biedl syndrome 15 protein) (WD repeat-containing and planar cell polarity effector protein)	WDPCP BBS15 C2orf86 FRITZ	746
O95881	TXD12_HUMAN	Thioredoxin domain-containing protein 12 (EC 1.8.4.2) (Endoplasmic reticulum resident protein 18) (ER protein 18) (ERp18) (Endoplasmic reticulum resident protein 19) (ER protein 19) (ERp19) (Thioredoxin-like protein p19) (hTLP19)	TXNDC12 TLP19 UNQ713/PRO1376	172
O95886	DLGP3_HUMAN	Disks large-associated protein 3 (DAP-3) (PSD-95/SAP90-binding protein 3) (SAP90/PSD-95-associated protein 3) (SAPAP3)	DLGAP3 DAP3	979
O95897	NOE2_HUMAN	Noelin-2 (Olfactomedin-2)	OLFM2 NOE2	454
O95900	TRUB2_HUMAN	Pseudouridylate synthase TRUB2, mitochondrial (EC 5.4.99.-) (TruB pseudouridine synthase homolog 2) (tRNA pseudouridine 55 synthase TRUB2) (Psi55 synthase TRUB2) (EC 5.4.99.25)	TRUB2	331
O95905	ECD_HUMAN	Protein ecdysoneless homolog (Human suppressor of GCR two) (hSGT1)	ECD	644
O95907	MOT3_HUMAN	Monocarboxylate transporter 3 (MCT 3) (Solute carrier family 16 member 8)	SLC16A8 MCT3	504
O95922	TTLL1_HUMAN	Polyglutamylase complex subunit TTLL1 (EC 6.3.2.-) (Tubulin polyglutamylase TTLL1) (Tubulin polyglutamylase complex subunit 3) (PGs3) (Tubulin--tyrosine ligase-like protein 1)	TTLL1 C22orf7	423
O95925	EPPI_HUMAN	Eppin (Cancer/testis antigen 71) (CT71) (Epididymal protease inhibitor) (Protease inhibitor WAP7) (Serine protease inhibitor-like with Kunitz and WAP domains 1) (WAP four-disulfide core domain protein 7)	EPPIN SPINLW1 WAP7 WFDC7	133
O95926	SYF2_HUMAN	Pre-mRNA-splicing factor SYF2 (CCNDBP1-interactor) (p29)	SYF2 CBPIN GCIPIP	243
O95931	CBX7_HUMAN	Chromobox protein homolog 7	CBX7	251
O95932	TGM3L_HUMAN	Protein-glutamine gamma-glutamyltransferase 6 (EC 2.3.2.13) (Transglutaminase Y) (TGY) (TGase Y) (Transglutaminase-3-like) (TGase-3-like) (Transglutaminase-6) (TG6) (TGase-6)	TGM6 TGM3L	706
O95935	TBX18_HUMAN	T-box transcription factor TBX18 (T-box protein 18)	TBX18	607
O95936	EOMES_HUMAN	Eomesodermin homolog (T-box brain protein 2) (T-brain-2) (TBR-2)	EOMES TBR2	686
O95944	NCTR2_HUMAN	Natural cytotoxicity triggering receptor 2 (Lymphocyte antigen 95 homolog) (NK cell-activating receptor) (Natural killer cell p44-related protein) (NK-p44) (NKp44) (CD antigen CD336)	NCR2 LY95	276
O95947	TBX6_HUMAN	T-box transcription factor TBX6 (T-box protein 6)	TBX6	436
O95948	ONEC2_HUMAN	One cut domain family member 2 (Hepatocyte nuclear factor 6-beta) (HNF-6-beta) (One cut homeobox 2) (Transcription factor ONECUT-2) (OC-2)	ONECUT2 HNF6B	504
O95954	FTCD_HUMAN	Formimidoyltransferase-cyclodeaminase (Formiminotransferase-cyclodeaminase) (FTCD) (LCHC1) [Includes: Glutamate formimidoyltransferase (EC 2.1.2.5) (Glutamate formiminotransferase) (Glutamate formyltransferase); Formimidoyltetrahydrofolate cyclodeaminase (EC 4.3.1.4) (Formiminotetrahydrofolate cyclodeaminase)]	FTCD	541
O95965	ITGBL_HUMAN	Integrin beta-like protein 1 (Osteoblast-specific cysteine-rich protein) (Ten integrin EGF-like repeat domain-containing protein)	ITGBL1 OSCP TIED	494
O95967	FBLN4_HUMAN	EGF-containing fibulin-like extracellular matrix protein 2 (Fibulin-4) (FIBL-4) (Protein UPH1)	EFEMP2 FBLN4 UNQ200/PRO226	443
O95968	SG1D1_HUMAN	Secretoglobin family 1D member 1 (Lipophilin-A)	SCGB1D1 LIPHA LPNA	90
O95970	LGI1_HUMAN	Leucine-rich glioma-inactivated protein 1 (Epitempin-1)	LGI1 EPT UNQ775/PRO1569	557
O95971	BY55_HUMAN	CD160 antigen (Natural killer cell receptor BY55) (CD antigen CD160) [Cleaved into: CD160 antigen, soluble form]	CD160 BY55	181
O95972	BMP15_HUMAN	Bone morphogenetic protein 15 (BMP-15) (Growth/differentiation factor 9B) (GDF-9B)	BMP15 GDF9B	392
O95977	S1PR4_HUMAN	Sphingosine 1-phosphate receptor 4 (S1P receptor 4) (S1P4) (Endothelial differentiation G-protein coupled receptor 6) (Sphingosine 1-phosphate receptor Edg-6) (S1P receptor Edg-6)	S1PR4 EDG6	384
O95980	RECK_HUMAN	Reversion-inducing cysteine-rich protein with Kazal motifs (hRECK) (Suppressor of tumorigenicity 15 protein)	RECK ST15	971
O95983	MBD3_HUMAN	Methyl-CpG-binding domain protein 3 (Methyl-CpG-binding protein MBD3)	MBD3	291
O95985	TOP3B_HUMAN	DNA topoisomerase 3-beta-1 (EC 5.6.2.1) (DNA topoisomerase III beta-1)	TOP3B TOP3B1	862
O95988	TCL1B_HUMAN	T-cell leukemia/lymphoma protein 1B (Oncogene TCL-1B) (Oncogene TCL1B) (SYN-1) (Syncytiotrophoblast-specific protein) (TCL1/MTCP1-like protein 1)	TCL1B TCL1	128
O95989	NUDT3_HUMAN	Diphosphoinositol polyphosphate phosphohydrolase 1 (DIPP-1) (EC 3.6.1.52) (Diadenosine hexaphosphate hydrolase) (Ap6A hydrolase) (EC 3.6.1.61) (Endopolyphosphatase) (EC 3.6.1.10) (Nucleoside diphosphate-linked moiety X motif 3) (Nudix motif 3) (m7GpppN-mRNA hydrolase) (EC 3.6.1.62) (m7GpppX diphosphatase) (EC 3.6.1.59)	NUDT3 DIPP DIPP1	172
O95990	F107A_HUMAN	Actin-associated protein FAM107A (Down-regulated in renal cell carcinoma 1) (Protein TU3A)	FAM107A DRR1 TU3A	144
O95992	CH25H_HUMAN	Cholesterol 25-hydroxylase (EC 1.14.99.38) (Cholesterol 25-monooxygenase) (h25OH)	CH25H	272
O95994	AGR2_HUMAN	Anterior gradient protein 2 homolog (AG-2) (hAG-2) (HPC8) (Secreted cement gland protein XAG-2 homolog)	AGR2 AG2 UNQ515/PRO1030	175
O95995	DRC4_HUMAN	Dynein regulatory complex subunit 4 (Growth arrest-specific protein 11) (GAS-11) (Growth arrest-specific protein 8) (GAS-8)	GAS8 DRC4 GAS11	478
O95996	APCL_HUMAN	Adenomatous polyposis coli protein 2 (Adenomatous polyposis coli protein-like) (APC-like)	APC2 APCL	2303
O95997	PTTG1_HUMAN	Securin (Esp1-associated protein) (Pituitary tumor-transforming gene 1 protein) (Tumor-transforming protein 1) (hPTTG)	PTTG1 EAP1 PTTG TUTR1	202
O95998	I18BP_HUMAN	Interleukin-18-binding protein (IL-18BP) (Tadekinig-alfa)	IL18BP	194
O95999	BCL10_HUMAN	B-cell lymphoma/leukemia 10 (B-cell CLL/lymphoma 10) (Bcl-10) (CARD-containing molecule enhancing NF-kappa-B) (CARD-like apoptotic protein) (hCLAP) (CED-3/ICH-1 prodomain homologous E10-like regulator) (CIPER) (Cellular homolog of vCARMEN) (cCARMEN) (Cellular-E10) (c-E10) (Mammalian CARD-containing adapter molecule E10) (mE10)	BCL10 CIPER CLAP	233
O96000	NDUBA_HUMAN	NADH dehydrogenase [ubiquinone] 1 beta subcomplex subunit 10 (Complex I-PDSW) (CI-PDSW) (NADH-ubiquinone oxidoreductase PDSW subunit)	NDUFB10	172
O96004	HAND1_HUMAN	Heart- and neural crest derivatives-expressed protein 1 (Class A basic helix-loop-helix protein 27) (bHLHa27) (Extraembryonic tissues, heart, autonomic nervous system and neural crest derivatives-expressed protein 1) (eHAND)	HAND1 BHLHA27 EHAND	215
O96005	CLPT1_HUMAN	Putative lipid scramblase CLPTM1 (Cleft lip and palate transmembrane protein 1)	CLPTM1	669
O96006	ZBED1_HUMAN	E3 SUMO-protein ligase ZBED1 (EC 2.3.2.-) (DNA replication-related element-binding factor) (Putative Ac-like transposable element) (Zinc finger BED domain-containing protein 1) (dREF homolog)	ZBED1 ALTE DREF hDREF KIAA0785 TRAMP	694
O96007	MOC2B_HUMAN	Molybdopterin synthase catalytic subunit (EC 2.8.1.12) (MOCO1-B) (Molybdenum cofactor synthesis protein 2 large subunit) (Molybdenum cofactor synthesis protein 2B) (MOCS2B) (Molybdopterin-synthase large subunit) (MPT synthase large subunit)	MOCS2 MCBPE MOCO1	188
O96008	TOM40_HUMAN	Mitochondrial import receptor subunit TOM40 homolog (Protein Haymaker) (Translocase of outer membrane 40 kDa subunit homolog) (p38.5)	TOMM40 C19orf1 PEREC1 TOM40	361
O96009	NAPSA_HUMAN	Napsin-A (EC 3.4.23.-) (Aspartyl protease 4) (ASP4) (Asp 4) (Napsin-1) (TA01/TA02)	NAPSA NAP1 NAPA	420
O96011	PX11B_HUMAN	Peroxisomal membrane protein 11B (Peroxin-11B) (Peroxisomal biogenesis factor 11B) (Protein PEX11 homolog beta) (PEX11-beta)	PEX11B	259
O96013	PAK4_HUMAN	Serine/threonine-protein kinase PAK 4 (EC 2.7.11.1) (p21-activated kinase 4) (PAK-4)	PAK4 KIAA1142	591
O96014	WNT11_HUMAN	Protein Wnt-11	WNT11	354
O96015	DNAL4_HUMAN	Dynein axonemal light chain 4	DNAL4	105
O96017	CHK2_HUMAN	Serine/threonine-protein kinase Chk2 (EC 2.7.11.1) (CHK2 checkpoint homolog) (Cds1 homolog) (Hucds1) (hCds1) (Checkpoint kinase 2)	CHEK2 CDS1 CHK2 RAD53	543
O96018	APBA3_HUMAN	Amyloid-beta A4 precursor protein-binding family A member 3 (Adapter protein X11gamma) (Neuron-specific X11L2 protein) (Neuronal Munc18-1-interacting protein 3) (Mint-3)	APBA3 MINT3 X11L2	575
O96019	ACL6A_HUMAN	Actin-like protein 6A (53 kDa BRG1-associated factor A) (Actin-related protein Baf53a) (ArpNbeta) (BRG1-associated factor 53A) (BAF53A) (INO80 complex subunit K)	ACTL6A BAF53 BAF53A INO80K	429
O96020	CCNE2_HUMAN	G1/S-specific cyclin-E2	CCNE2	404
O96024	B3GT4_HUMAN	Beta-1,3-galactosyltransferase 4 (Beta-1,3-GalTase 4) (Beta3Gal-T4) (Beta3GalT4) (GalT4) (b3Gal-T4) (EC 2.4.1.62) (Gal-T2) (Ganglioside galactosyltransferase) (UDP-galactose:beta-N-acetyl-galactosamine-beta-1,3-galactosyltransferase)	B3GALT4 GALT4	378
O96028	NSD2_HUMAN	Histone-lysine N-methyltransferase NSD2 (EC 2.1.1.357) (Multiple myeloma SET domain-containing protein) (MMSET) (Nuclear SET domain-containing protein 2) (Protein trithorax-5) (Wolf-Hirschhorn syndrome candidate 1 protein)	NSD2 KIAA1090 MMSET TRX5 WHSC1	1365
O96033	MOC2A_HUMAN	Molybdopterin synthase sulfur carrier subunit (MOCO1-A) (Molybdenum cofactor synthesis protein 2 small subunit) (Molybdenum cofactor synthesis protein 2A) (MOCS2A) (Molybdopterin-synthase small subunit) (Sulfur carrier protein MOCS2A)	MOCS2 MOCO1	88
O97980	HMHB1_HUMAN	Minor histocompatibility protein HB-1 [Cleaved into: Minor histocompatibility antigen HB-1 (mHag HB-1)]	HMHB1	41
P00156	CYB_HUMAN	Cytochrome b (Complex III subunit 3) (Complex III subunit III) (Cytochrome b-c1 complex subunit 3) (Ubiquinol-cytochrome-c reductase complex cytochrome b subunit)	MT-CYB COB CYTB MTCYB	380
P00167	CYB5_HUMAN	Cytochrome b5 (Microsomal cytochrome b5 type A) (MCB5)	CYB5A CYB5	134
P00325	ADH1B_HUMAN	All-trans-retinol dehydrogenase [NAD(+)] ADH1B (EC 1.1.1.105) (Alcohol dehydrogenase 1B) (Alcohol dehydrogenase subunit beta)	ADH1B ADH2	375
P00326	ADH1G_HUMAN	Alcohol dehydrogenase 1C (EC 1.1.1.1) (Alcohol dehydrogenase subunit gamma)	ADH1C ADH3	375
P00338	LDHA_HUMAN	L-lactate dehydrogenase A chain (LDH-A) (EC 1.1.1.27) (Cell proliferation-inducing gene 19 protein) (LDH muscle subunit) (LDH-M) (Renal carcinoma antigen NY-REN-59)	LDHA PIG19	332
P00352	AL1A1_HUMAN	Aldehyde dehydrogenase 1A1 (EC 1.2.1.19) (EC 1.2.1.28) (EC 1.2.1.3) (EC 1.2.1.36) (3-deoxyglucosone dehydrogenase) (ALDH-E1) (ALHDII) (Aldehyde dehydrogenase family 1 member A1) (Aldehyde dehydrogenase, cytosolic) (Retinal dehydrogenase 1) (RALDH 1) (RalDH1)	ALDH1A1 ALDC ALDH1 PUMB1	501
P00367	DHE3_HUMAN	Glutamate dehydrogenase 1, mitochondrial (GDH 1) (EC 1.4.1.3)	GLUD1 GLUD	558
P00374	DYR_HUMAN	Dihydrofolate reductase (EC 1.5.1.3)	DHFR	187
P00387	NB5R3_HUMAN	NADH-cytochrome b5 reductase 3 (B5R) (Cytochrome b5 reductase) (EC 1.6.2.2) (Diaphorase-1)	CYB5R3 DIA1	301
P00390	GSHR_HUMAN	Glutathione reductase, mitochondrial (GR) (GRase) (EC 1.8.1.7)	GSR GLUR GRD1	522
P00395	COX1_HUMAN	Cytochrome c oxidase subunit 1 (EC 7.1.1.9) (Cytochrome c oxidase polypeptide I)	MT-CO1 COI COXI MTCO1	513
P00403	COX2_HUMAN	Cytochrome c oxidase subunit 2 (EC 7.1.1.9) (Cytochrome c oxidase polypeptide II)	MT-CO2 COII COX2 COXII MTCO2	227
P00414	COX3_HUMAN	Cytochrome c oxidase subunit 3 (EC 7.1.1.9) (Cytochrome c oxidase polypeptide III)	MT-CO3 COIII COXIII MTCO3	261
P00439	PH4H_HUMAN	Phenylalanine-4-hydroxylase (PAH) (EC 1.14.16.1) (Phe-4-monooxygenase)	PAH	452
P00441	SODC_HUMAN	Superoxide dismutase [Cu-Zn] (EC 1.15.1.1) (Superoxide dismutase 1) (hSod1)	SOD1	154
P00450	CERU_HUMAN	Ceruloplasmin (Cuproxidase ceruloplasmin) (EC 1.16.3.4) (Ferroxidase ceruloplasmin) (EC 1.16.3.1) (Glutathione peroxidase ceruloplasmin) (EC 1.11.1.9) (Glutathione-dependent peroxiredoxin ceruloplasmin) (EC 1.11.1.27)	CP	1065
P00451	FA8_HUMAN	Coagulation factor VIII (Antihemophilic factor) (AHF) (Procoagulant component) [Cleaved into: Factor VIIIa heavy chain, 200 kDa isoform; Factor VIIIa heavy chain, 92 kDa isoform; Factor VIII B chain; Factor VIIIa light chain]	F8 F8C	2351
P00480	OTC_HUMAN	Ornithine transcarbamylase, mitochondrial (OTCase) (EC 2.1.3.3) (Ornithine carbamoyltransferase, mitochondrial)	OTC	354
P00488	F13A_HUMAN	Coagulation factor XIII A chain (Coagulation factor XIIIa) (EC 2.3.2.13) (Protein-glutamine gamma-glutamyltransferase A chain) (Transglutaminase A chain)	F13A1 F13A	732
P00491	PNPH_HUMAN	Purine nucleoside phosphorylase (PNP) (EC 2.4.2.1) (Inosine phosphorylase) (Inosine-guanosine phosphorylase)	PNP NP	289
P00492	HPRT_HUMAN	Hypoxanthine-guanine phosphoribosyltransferase (HGPRT) (HGPRTase) (EC 2.4.2.8)	HPRT1 HPRT	218
P00505	AATM_HUMAN	Aspartate aminotransferase, mitochondrial (mAspAT) (EC 2.6.1.1) (EC 2.6.1.7) (Fatty acid-binding protein) (FABP-1) (Glutamate oxaloacetate transaminase 2) (Kynurenine aminotransferase 4) (Kynurenine aminotransferase IV) (Kynurenine--oxoglutarate transaminase 4) (Kynurenine--oxoglutarate transaminase IV) (Plasma membrane-associated fatty acid-binding protein) (FABPpm) (Transaminase A)	GOT2 KYAT4	430
P00519	ABL1_HUMAN	Tyrosine-protein kinase ABL1 (EC 2.7.10.2) (Abelson murine leukemia viral oncogene homolog 1) (Abelson tyrosine-protein kinase 1) (Proto-oncogene c-Abl) (p150)	ABL1 ABL JTK7	1130
P00533	EGFR_HUMAN	Epidermal growth factor receptor (EC 2.7.10.1) (Proto-oncogene c-ErbB-1) (Receptor tyrosine-protein kinase erbB-1)	EGFR ERBB ERBB1 HER1	1210
P00540	MOS_HUMAN	Proto-oncogene serine/threonine-protein kinase mos (EC 2.7.11.1) (Oocyte maturation factor mos) (Proto-oncogene c-Mos)	MOS	346
P00558	PGK1_HUMAN	Phosphoglycerate kinase 1 (EC 2.7.2.3) (Cell migration-inducing gene 10 protein) (Primer recognition protein 2) (PRP 2)	PGK1 PGKA MIG10 OK/SW-cl.110	417
P00568	KAD1_HUMAN	Adenylate kinase isoenzyme 1 (AK 1) (EC 2.7.4.3) (EC 2.7.4.4) (EC 2.7.4.6) (ATP-AMP transphosphorylase 1) (ATP:AMP phosphotransferase) (Adenylate monophosphate kinase) (Myokinase)	AK1	194
P00709	LALBA_HUMAN	Alpha-lactalbumin (Lactose synthase B protein) (Lysozyme-like protein 7)	LALBA LYZL7	142
P00734	THRB_HUMAN	Prothrombin (EC 3.4.21.5) (Coagulation factor II) [Cleaved into: Activation peptide fragment 1; Activation peptide fragment 2; Thrombin light chain; Thrombin heavy chain]	F2	622
P00736	C1R_HUMAN	Complement C1r subcomponent (EC 3.4.21.41) (Complement component 1 subcomponent r) [Cleaved into: Complement C1r subcomponent heavy chain; Complement C1r subcomponent light chain]	C1R	705
P00738	HPT_HUMAN	Haptoglobin (Zonulin) [Cleaved into: Haptoglobin alpha chain; Haptoglobin beta chain]	HP	406
P00739	HPTR_HUMAN	Haptoglobin-related protein	HPR	348
P00740	FA9_HUMAN	Coagulation factor IX (EC 3.4.21.22) (Christmas factor) (Plasma thromboplastin component) (PTC) [Cleaved into: Coagulation factor IXa light chain; Coagulation factor IXa heavy chain]	F9	461
P00742	FA10_HUMAN	Coagulation factor X (EC 3.4.21.6) (Stuart factor) (Stuart-Prower factor) [Cleaved into: Factor X light chain; Factor X heavy chain; Activated factor Xa heavy chain]	F10	488
P00746	CFAD_HUMAN	Complement factor D (EC 3.4.21.46) (Adipsin) (C3 convertase activator) (Properdin factor D)	CFD DF PFD	253
P00747	PLMN_HUMAN	Plasminogen (EC 3.4.21.7) [Cleaved into: Plasmin heavy chain A; Activation peptide; Angiostatin; Plasmin heavy chain A, short form; Plasmin light chain B]	PLG	810
P00748	FA12_HUMAN	Coagulation factor XII (EC 3.4.21.38) (Hageman factor) (HAF) [Cleaved into: Coagulation factor XIIa heavy chain; Beta-factor XIIa part 1; Coagulation factor XIIa light chain (Beta-factor XIIa part 2)]	F12	615
P00749	UROK_HUMAN	Urokinase-type plasminogen activator (U-plasminogen activator) (uPA) (EC 3.4.21.73) [Cleaved into: Urokinase-type plasminogen activator long chain A; Urokinase-type plasminogen activator short chain A; Urokinase-type plasminogen activator chain B]	PLAU	431
P00750	TPA_HUMAN	Tissue-type plasminogen activator (t-PA) (t-plasminogen activator) (tPA) (EC 3.4.21.68) (Alteplase) (Reteplase) [Cleaved into: Tissue-type plasminogen activator chain A; Tissue-type plasminogen activator chain B]	PLAT	562
P00751	CFAB_HUMAN	Complement factor B (EC 3.4.21.47) (C3/C5 convertase) (Glycine-rich beta glycoprotein) (GBG) (PBF2) (Properdin factor B) [Cleaved into: Complement factor B Ba fragment; Complement factor B Bb fragment]	CFB BF BFD	764
P00797	RENI_HUMAN	Renin (EC 3.4.23.15) (Angiotensinogenase)	REN	406
P00813	ADA_HUMAN	Adenosine deaminase (EC 3.5.4.4) (Adenosine aminohydrolase)	ADA ADA1	363
P00846	ATP6_HUMAN	ATP synthase subunit a (F-ATPase protein 6)	MT-ATP6 ATP6 ATPASE6 MTATP6	226
P00915	CAH1_HUMAN	Carbonic anhydrase 1 (EC 4.2.1.1) (Carbonate dehydratase I) (Carbonic anhydrase B) (CAB) (Carbonic anhydrase I) (CA-I) (Cyanamide hydratase CA1) (EC 4.2.1.69)	CA1	261
P00918	CAH2_HUMAN	Carbonic anhydrase 2 (EC 4.2.1.1) (Carbonate dehydratase II) (Carbonic anhydrase C) (CAC) (Carbonic anhydrase II) (CA-II) (Cyanamide hydratase CA2) (EC 4.2.1.69)	CA2	260
P00966	ASSY_HUMAN	Argininosuccinate synthase (EC 6.3.4.5) (Citrulline--aspartate ligase)	ASS1 ASS	412
P00973	OAS1_HUMAN	2'-5'-oligoadenylate synthase 1 ((2-5')oligo(A) synthase 1) (2-5A synthase 1) (EC 2.7.7.84) (E18/E16) (p46/p42 OAS)	OAS1 OIAS	400
P00995	ISK1_HUMAN	Serine protease inhibitor Kazal-type 1 (Pancreatic secretory trypsin inhibitor) (Tumor-associated trypsin inhibitor) (TATI)	SPINK1 PSTI	79
P01008	ANT3_HUMAN	Antithrombin-III (ATIII) (Serpin C1)	SERPINC1 AT3 PRO0309	464
P01009	A1AT_HUMAN	Alpha-1-antitrypsin (Alpha-1 protease inhibitor) (Alpha-1-antiproteinase) (Serpin A1) [Cleaved into: Short peptide from AAT (SPAAT)]	SERPINA1 AAT PI PRO0684 PRO2209	418
P01011	AACT_HUMAN	Alpha-1-antichymotrypsin (ACT) (Cell growth-inhibiting gene 24/25 protein) (Serpin A3) [Cleaved into: Alpha-1-antichymotrypsin His-Pro-less]	SERPINA3 AACT GIG24 GIG25	423
P01019	ANGT_HUMAN	Angiotensinogen (Serpin A8) [Cleaved into: Angiotensin-1 (Angiotensin 1-10) (Angiotensin I) (Ang I); Angiotensin-2 (Angiotensin 1-8) (Angiotensin II) (Ang II); Angiotensin-3 (Angiotensin 2-8) (Angiotensin III) (Ang III) (Des-Asp[1]-angiotensin II); Angiotensin-4 (Angiotensin 3-8) (Angiotensin IV) (Ang IV); Angiotensin 1-9; Angiotensin 1-7; Angiotensin 1-5; Angiotensin 1-4]	AGT SERPINA8	476
P01023	A2MG_HUMAN	Alpha-2-macroglobulin (Alpha-2-M) (C3 and PZP-like alpha-2-macroglobulin domain-containing protein 5)	A2M CPAMD5 FWP007	1474
P01024	CO3_HUMAN	Complement C3 (C3 and PZP-like alpha-2-macroglobulin domain-containing protein 1) [Cleaved into: Complement C3 beta chain; C3-beta-c (C3bc); Complement C3 alpha chain; C3a anaphylatoxin; Acylation stimulating protein (ASP) (C3adesArg); Complement C3b alpha' chain; Complement C3c alpha' chain fragment 1; Complement C3dg fragment; Complement C3g fragment; Complement C3d fragment; Complement C3f fra…	C3 CPAMD1	1663
P01031	CO5_HUMAN	Complement C5 (C3 and PZP-like alpha-2-macroglobulin domain-containing protein 4) [Cleaved into: Complement C5 beta chain; Complement C5 alpha chain; C5a anaphylatoxin; Complement C5 alpha' chain]	C5 CPAMD4	1676
P01033	TIMP1_HUMAN	Metalloproteinase inhibitor 1 (Erythroid-potentiating activity) (EPA) (Fibroblast collagenase inhibitor) (Collagenase inhibitor) (Tissue inhibitor of metalloproteinases 1) (TIMP-1)	TIMP1 CLGI TIMP	207
P01034	CYTC_HUMAN	Cystatin-C (Cystatin-3) (Gamma-trace) (Neuroendocrine basic polypeptide) (Post-gamma-globulin)	CST3	146
P01036	CYTS_HUMAN	Cystatin-S (Cystatin-4) (Cystatin-SA-III) (Salivary acidic protein 1)	CST4	141
P01037	CYTN_HUMAN	Cystatin-SN (Cystain-SA-I) (Cystatin-1) (Salivary cystatin-SA-1)	CST1	141
P01040	CYTA_HUMAN	Cystatin-A (Cystatin-AS) (Stefin-A) [Cleaved into: Cystatin-A, N-terminally processed]	CSTA STF1 STFA	98
P01042	KNG1_HUMAN	Kininogen-1 (Alpha-2-thiol proteinase inhibitor) (Fitzgerald factor) (High molecular weight kininogen) (HMWK) (Williams-Fitzgerald-Flaujeac factor) [Cleaved into: Kininogen-1 heavy chain; T-kinin (Ile-Ser-Bradykinin); Bradykinin (Kallidin I); Lysyl-bradykinin (Kallidin II); Kininogen-1 light chain; Low molecular weight growth-promoting factor]	KNG1 BDK KNG	644
P01100	FOS_HUMAN	Protein c-Fos (Cellular oncogene fos) (Fos proto-oncogene, AP-1 transcription factor subunit) (G0/G1 switch regulatory protein 7) (Proto-oncogene c-Fos) (Transcription factor AP-1 subunit c-Fos)	FOS G0S7	380
P01106	MYC_HUMAN	Myc proto-oncogene protein (Class E basic helix-loop-helix protein 39) (bHLHe39) (Proto-oncogene c-Myc) (Transcription factor p64)	MYC BHLHE39	454
P01111	RASN_HUMAN	GTPase NRas (EC 3.6.5.2) (Transforming protein N-Ras)	NRAS HRAS1	189
P01112	RASH_HUMAN	GTPase HRas (EC 3.6.5.2) (H-Ras-1) (Ha-Ras) (Transforming protein p21) (c-H-ras) (p21ras) [Cleaved into: GTPase HRas, N-terminally processed]	HRAS HRAS1	189
P01116	RASK_HUMAN	GTPase KRas (EC 3.6.5.2) (K-Ras 2) (Ki-Ras) (c-K-ras) (c-Ki-ras) [Cleaved into: GTPase KRas, N-terminally processed]	KRAS KRAS2 RASK2	189
P01127	PDGFB_HUMAN	Platelet-derived growth factor subunit B (PDGF subunit B) (PDGF-2) (Platelet-derived growth factor B chain) (Platelet-derived growth factor beta polypeptide) (Proto-oncogene c-Sis) (Becaplermin)	PDGFB PDGF2 SIS	241
P01130	LDLR_HUMAN	Low-density lipoprotein receptor (LDL receptor)	LDLR	860
P01133	EGF_HUMAN	Pro-epidermal growth factor (EGF) [Cleaved into: Epidermal growth factor (Urogastrone)]	EGF	1207
P01135	TGFA_HUMAN	Protransforming growth factor alpha [Cleaved into: Transforming growth factor alpha (TGF-alpha) (EGF-like TGF) (ETGF) (TGF type 1)]	TGFA	160
P01137	TGFB1_HUMAN	Transforming growth factor beta-1 proprotein [Cleaved into: Latency-associated peptide (LAP); Transforming growth factor beta-1 (TGF-beta-1)]	TGFB1 TGFB	390
P01138	NGF_HUMAN	Beta-nerve growth factor (Beta-NGF)	NGF NGFB	241
P01148	GON1_HUMAN	Progonadoliberin-1 (Progonadoliberin I) [Cleaved into: Gonadoliberin-1 (Gonadoliberin I) (Gonadorelin) (Gonadotropin-releasing hormone I) (GnRH-I) (Luliberin I) (Luteinizing hormone-releasing hormone I) (LH-RH I); GnRH-associated peptide 1 (GnRH-associated peptide I)]	GNRH1 GNRH GRH LHRH	92
P01160	ANF_HUMAN	Natriuretic peptides A (Atrial natriuretic factor prohormone) (proANF) (Atrial natriuretic peptide prohormone) (preproANP) (proANP) (Atriopeptigen) (Cardiodilatin) (CDD) (preproCDD-ANF) [Cleaved into: Long-acting natriuretic peptide (LANP) (Long-acting natriuretic hormone) (LANH) (Pro atrial natriuretic factor 1-30) (proANF 1-30) (Pro atrial natriuretic peptide 1-30) (proANP 1-30); Vessel dilator…	NPPA ANP PND	151
P01178	NEU1_HUMAN	Oxytocin-neurophysin 1 (OT-NPI) [Cleaved into: Oxytocin (Ocytocin); Neurophysin 1]	OXT OT	125
P01185	NEU2_HUMAN	Vasopressin-neurophysin 2-copeptin (AVP-NPII) [Cleaved into: Arg-vasopressin (Arginine-vasopressin); Neurophysin 2 (Neurophysin-II); Copeptin]	AVP ARVP VP	164
P01189	COLI_HUMAN	Pro-opiomelanocortin (POMC) (Corticotropin-lipotropin) [Cleaved into: NPP; Melanotropin gamma (Gamma-MSH); Potential peptide; Corticotropin (Adrenocorticotropic hormone) (ACTH); Melanocyte-stimulating hormone alpha (Alpha-MSH) (Melanotropin alpha); Corticotropin-like intermediary peptide (CLIP); Lipotropin beta (Beta-LPH); Lipotropin gamma (Gamma-LPH); Melanocyte-stimulating hormone beta (Beta-MS…	POMC	267
P01210	PENK_HUMAN	Proenkephalin-A [Cleaved into: Synenkephalin; Met-enkephalin (Opioid growth factor) (OGF); PENK(114-133); PENK(143-183); Met-enkephalin-Arg-Gly-Leu; Leu-enkephalin; PENK(237-258); Met-enkephalin-Arg-Phe]	PENK	267
P01213	PDYN_HUMAN	Proenkephalin-B (Beta-neoendorphin-dynorphin) (Preprodynorphin) [Cleaved into: Alpha-neoendorphin; Beta-neoendorphin; Big dynorphin (Big Dyn); Dynorphin A(1-17) (Dyn-A17) (Dynorphin A); Dynorphin A(1-13); Dynorphin A(1-8); Leu-enkephalin; Rimorphin (Dynorphin B) (Dyn-B) (Dynorphin B(1-13)); Leumorphin (Dynorphin B-29)]	PDYN	254
P01215	GLHA_HUMAN	Glycoprotein hormones alpha chain (Anterior pituitary glycoprotein hormones common subunit alpha) (Choriogonadotropin alpha chain) (Chorionic gonadotrophin subunit alpha) (CG-alpha) (Follicle-stimulating hormone alpha chain) (FSH-alpha) (Follitropin alpha chain) (Luteinizing hormone alpha chain) (LSH-alpha) (Lutropin alpha chain) (Thyroid-stimulating hormone alpha chain) (TSH-alpha) (Thyrotropin …	CGA	116
P01222	TSHB_HUMAN	Thyrotropin subunit beta (Thyroid-stimulating hormone subunit beta) (TSH-B) (TSH-beta) (Thyrotropin beta chain) (Thyrotropin alfa)	TSHB	138
P01225	FSHB_HUMAN	Follitropin subunit beta (Follicle-stimulating hormone beta subunit) (FSH-B) (FSH-beta) (Follitropin beta chain)	FSHB	129
P01229	LSHB_HUMAN	Lutropin subunit beta (Lutropin beta chain) (Luteinizing hormone subunit beta) (LH-B) (LSH-B) (LSH-beta)	LHB	141
P01236	PRL_HUMAN	Prolactin (PRL)	PRL	227
P01241	SOMA_HUMAN	Somatotropin (Growth hormone) (GH) (GH-N) (Growth hormone 1) (Pituitary growth hormone)	GH1	217
P01242	SOM2_HUMAN	Growth hormone variant (GH-V) (Growth hormone 2) (Placenta-specific growth hormone)	GH2	217
P01258	CALC_HUMAN	Calcitonin [Cleaved into: Calcitonin (CT); Katacalcin (Calcitonin carboxyl-terminal peptide) (CCP) (PDN-21)]	CALCA CALC1	141
P01266	THYG_HUMAN	Thyroglobulin (Tg)	TG	2768
P01270	PTHY_HUMAN	Parathyroid hormone (PTH) (Parathormone) (Parathyrin)	PTH	115
P01275	GLUC_HUMAN	Pro-glucagon [Cleaved into: Glicentin; Glicentin-related polypeptide (GRPP); Oxyntomodulin (OXM) (OXY); Glucagon; Glucagon-like peptide 1 (GLP-1) (Incretin hormone); Glucagon-like peptide 1(7-37) (GLP-1(7-37)); Glucagon-like peptide 1(7-36) (GLP-1(7-36)); Glucagon-like peptide 2 (GLP-2)]	GCG	180
P01282	VIP_HUMAN	VIP peptides [Cleaved into: Intestinal peptide PHV-42 (Peptide histidine valine 42); Intestinal peptide PHM-27 (Peptide histidine methioninamide 27); Vasoactive intestinal peptide (VIP) (Vasoactive intestinal polypeptide)]	VIP	170
P01286	SLIB_HUMAN	Somatoliberin (Growth hormone-releasing factor) (GRF) (Growth hormone-releasing hormone) (GHRH) (Somatocrinin) (Somatorelin) (Sermorelin)	GHRH GHRF	108
P01298	PAHO_HUMAN	Pancreatic polypeptide prohormone (PH) (Pancreatic polypeptide Y) (Obinepitide) [Cleaved into: Pancreatic polypeptide (HPP) (PP); Pancreatic icosapeptide (PI)]	PPY PNP	95
P01303	NPY_HUMAN	Pro-neuropeptide Y [Cleaved into: Neuropeptide Y (Neuropeptide tyrosine) (NPY); C-flanking peptide of NPY (CPON)]	NPY	97
P01308	INS_HUMAN	Insulin [Cleaved into: Insulin B chain; Insulin A chain]	INS	110
P01344	IGF2_HUMAN	Insulin-like growth factor 2 (Insulin-like growth factor II) (IGF-II) (Somatomedin-A) (T3M-11-derived growth factor) [Cleaved into: Insulin-like growth factor II Ala-25 Del; Preptin]	IGF2 IGF-2 PP1446	180
P01350	GAST_HUMAN	Gastrin [Cleaved into: Gastrin-71 (Gastrin component I); Gastrin-52 (G52); Big gastrin (Gastrin component II) (Gastrin-34) (G34); Gastrin (Gastrin component III) (Gastrin-17) (G17); Gastrin-14 (G14); Gastrin-6 (G6)]	GAST GAS	101
P01374	TNFB_HUMAN	Lymphotoxin-alpha (LT-alpha) (TNF-beta) (Tumor necrosis factor ligand superfamily member 1)	LTA TNFB TNFSF1	205
P01375	TNFA_HUMAN	Tumor necrosis factor (Cachectin) (TNF-alpha) (Tumor necrosis factor ligand superfamily member 2) (TNF-a) [Cleaved into: Tumor necrosis factor, membrane form (N-terminal fragment) (NTF); Intracellular domain 1 (ICD1); Intracellular domain 2 (ICD2); C-domain 1; C-domain 2; Tumor necrosis factor, soluble form]	TNF TNFA TNFSF2	233
P01562	IFNA1_HUMAN	Interferon alpha-1/13 (IFN-alpha-1/13) (Interferon alpha-D) (LeIF D)	IFNA1; IFNA13	189
P01563	IFNA2_HUMAN	Interferon alpha-2 (IFN-alpha-2) (Interferon alpha-A) (LeIF A)	IFNA2 IFNA2A IFNA2B IFNA2C	188
P01566	IFN10_HUMAN	Interferon alpha-10 (IFN-alpha-10) (Interferon alpha-6L) (Interferon alpha-C) (LeIF C)	IFNA10	189
P01567	IFNA7_HUMAN	Interferon alpha-7 (IFN-alpha-7) (Interferon alpha-J) (LeIF J) (Interferon alpha-J1) (IFN-alpha-J1)	IFNA7	189
P01568	IFN21_HUMAN	Interferon alpha-21 (IFN-alpha-21) (Interferon alpha-F) (LeIF F)	IFNA21	189
P01569	IFNA5_HUMAN	Interferon alpha-5 (IFN-alpha-5) (Interferon alpha-61) (Interferon alpha-G) (LeIF G)	IFNA5	189
P01570	IFN14_HUMAN	Interferon alpha-14 (IFN-alpha-14) (Interferon alpha-H) (LeIF H) (Interferon lambda-2-H)	IFNA14	189
P01571	IFN17_HUMAN	Interferon alpha-17 (IFN-alpha-17) (Interferon alpha-88) (Interferon alpha-I') (LeIF I) (Interferon alpha-T)	IFNA17	189
P01574	IFNB_HUMAN	Interferon beta (IFN-beta) (Fibroblast interferon)	IFNB1 IFB IFNB	187
P01579	IFNG_HUMAN	Interferon gamma (IFN-gamma) (Immune interferon)	IFNG	166
P01583	IL1A_HUMAN	Interleukin-1 alpha (IL-1 alpha) (Hematopoietin-1)	IL1A IL1F1	271
P01584	IL1B_HUMAN	Interleukin-1 beta (IL-1 beta) (Catabolin)	IL1B IL1F2	269
P01588	EPO_HUMAN	Erythropoietin (Epoetin)	EPO	193
P01589	IL2RA_HUMAN	Interleukin-2 receptor subunit alpha (IL-2 receptor subunit alpha) (IL-2-RA) (IL-2R subunit alpha) (IL2-RA) (TAC antigen) (p55) (CD antigen CD25)	IL2RA	272
P01591	IGJ_HUMAN	Immunoglobulin J chain (Joining chain of multimeric IgA and IgM)	JCHAIN IGCJ IGJ	159
P01593	KVD33_HUMAN	Immunoglobulin kappa variable 1D-33 (Ig kappa chain V-I region AG) (Ig kappa chain V-I region Bi) (Ig kappa chain V-I region Lay) (Ig kappa chain V-I region Ni) (Ig kappa chain V-I region Rei) (Ig kappa chain V-I region Roy) (Ig kappa chain V-I region Scw) (Ig kappa chain V-I region WAT)	IGKV1D-33	117
P01594	KV133_HUMAN	Immunoglobulin kappa variable 1-33 (Ig kappa chain V-I region AU) (Ig kappa chain V-I region Ka)	IGKV1-33	117
P01597	KV139_HUMAN	Immunoglobulin kappa variable 1-39 (Ig kappa chain V-I region DEE) (Ig kappa chain V-I region Hau) (Ig kappa chain V-I region Mev) (Ig kappa chain V-I region OU) (Ig kappa chain V-I region Walker)	IGKV1-39	117
P01599	KV117_HUMAN	Immunoglobulin kappa variable 1-17 (Ig kappa chain V-I region Gal) (Ig kappa chain V-I region WEA)	IGKV1-17	117
P01602	KV105_HUMAN	Immunoglobulin kappa variable 1-5 (Ig kappa chain V-I region CAR) (Ig kappa chain V-I region EU) (Ig kappa chain V-I region HK102) (Ig kappa chain V-I region Kue)	IGKV1-5	117
P01615	KVD28_HUMAN	Immunoglobulin kappa variable 2D-28 (Ig kappa chain V-II region FR) (Ig kappa chain V-II region GM607) (Ig kappa chain V-II region MIL) (Ig kappa chain V-II region TEW)	IGKV2D-28	120
P01619	KV320_HUMAN	Immunoglobulin kappa variable 3-20 (Ig kappa chain V-III region B6) (Ig kappa chain V-III region GOL) (Ig kappa chain V-III region HAH) (Ig kappa chain V-III region HIC) (Ig kappa chain V-III region IARC/BL41) (Ig kappa chain V-III region NG9) (Ig kappa chain V-III region SIE) (Ig kappa chain V-III region Ti) (Ig kappa chain V-III region WOL)	IGKV3-20	116
P01699	LV144_HUMAN	Immunoglobulin lambda variable 1-44 (Ig lambda chain V-I region MEM) (Ig lambda chain V-I region VOR)	IGLV1-44	117
P01700	LV147_HUMAN	Immunoglobulin lambda variable 1-47 (Ig lambda chain V-I region HA) (Ig lambda chain V-I region WAH)	IGLV1-47	117
P01701	LV151_HUMAN	Immunoglobulin lambda variable 1-51 (Ig lambda chain V-I region BL2) (Ig lambda chain V-I region EPS) (Ig lambda chain V-I region NEW) (Ig lambda chain V-I region NIG-64)	IGLV1-51	117
P01703	LV140_HUMAN	Immunoglobulin lambda variable 1-40 (Ig lambda chain V-I region NEWM)	IGLV1-40	118
P01704	LV214_HUMAN	Immunoglobulin lambda variable 2-14 (Ig lambda chain V-II region NIG-84) (Ig lambda chain V-II region TOG) (Ig lambda chain V-II region VIL)	IGLV2-14	120
P01705	LV223_HUMAN	Immunoglobulin lambda variable 2-23 (Ig lambda chain V-II region NEI)	IGLV2-23	113
P01706	LV211_HUMAN	Immunoglobulin lambda variable 2-11 (Ig gamma lambda chain V-II region DOT) (Ig lambda chain V-II region BOH) (Ig lambda chain V-II region BUR) (Ig lambda chain V-II region NIG-58) (Ig lambda chain V-II region TRO) (Ig lambda chain V-II region WIN)	IGLV2-11	119
P01709	LV208_HUMAN	Immunoglobulin lambda variable 2-8 (Ig lambda chain V-II region BO) (Ig lambda chain V-II region MGC)	IGLV2-8	118
P01721	LV657_HUMAN	Immunoglobulin lambda variable 6-57 (Ig lambda chain V-VI region AR) (Ig lambda chain V-VI region EB4) (Ig lambda chain V-VI region NIG-48) (Ig lambda chain V-VI region SUT) (Ig lambda chain V-VI region WLT)	IGLV6-57	117
P01730	CD4_HUMAN	T-cell surface glycoprotein CD4 (T-cell surface antigen T4/Leu-3) (CD antigen CD4)	CD4	458
P01732	CD8A_HUMAN	T-cell surface glycoprotein CD8 alpha chain (T-lymphocyte differentiation antigen T8/Leu-2) (CD antigen CD8a)	CD8A MAL	235
P01742	HV169_HUMAN	Immunoglobulin heavy variable 1-69 (Ig heavy chain V-I region EU) (Ig heavy chain V-I region SIE) (Ig heavy chain V-I region WOL)	IGHV1-69	117
P01764	HV323_HUMAN	Immunoglobulin heavy variable 3-23 (Ig heavy chain V-III region LAY) (Ig heavy chain V-III region POM) (Ig heavy chain V-III region TEI) (Ig heavy chain V-III region TIL) (Ig heavy chain V-III region TUR) (Ig heavy chain V-III region VH26) (Ig heavy chain V-III region WAS) (Ig heavy chain V-III region ZAP)	IGHV3-23	117
P01768	HV330_HUMAN	Immunoglobulin heavy variable 3-30 (Ig heavy chain V-III region BUR) (Ig heavy chain V-III region CAM) (Ig heavy chain V-III region GA) (Ig heavy chain V-III region NIE)	IGHV3-30	117
P01772	HV333_HUMAN	Immunoglobulin heavy variable 3-33 (Ig heavy chain V-III region HIL) (Ig heavy chain V-III region KOL)	IGHV3-33	117
P01780	HV307_HUMAN	Immunoglobulin heavy variable 3-7 (Ig heavy chain V-III region GAL) (Ig heavy chain V-III region GAR) (Ig heavy chain V-III region JON)	IGHV3-7	117
P01814	HV270_HUMAN	Immunoglobulin heavy variable 2-70 (Ig heavy chain V-II region COR) (Ig heavy chain V-II region DAW) (Ig heavy chain V-II region OU) (Ig heavy chain V-II region SESS)	IGHV2-70	119
P01817	HV205_HUMAN	Immunoglobulin heavy variable 2-5 (Ig heavy chain V-II region HE) (Ig heavy chain V-II region MCE)	IGHV2-5	119
P01833	PIGR_HUMAN	Polymeric immunoglobulin receptor (PIgR) (Poly-Ig receptor) (Hepatocellular carcinoma-associated protein TB6) [Cleaved into: Secretory component]	PIGR	764
P01834	IGKC_HUMAN	Immunoglobulin kappa constant (Ig kappa chain C region) (Ig kappa chain C region AG) (Ig kappa chain C region CUM) (Ig kappa chain C region EU) (Ig kappa chain C region OU) (Ig kappa chain C region ROY) (Ig kappa chain C region TI)	IGKC	107
P01848	TRAC_HUMAN	T cell receptor alpha chain constant	TRAC TCRA	140
P01850	TRBC1_HUMAN	T cell receptor beta constant 1	TRBC1	176
P01854	IGHE_HUMAN	Immunoglobulin heavy constant epsilon (Ig epsilon chain C region) (Ig epsilon chain C region ND)	IGHE	546
P01857	IGHG1_HUMAN	Immunoglobulin heavy constant gamma 1 (Ig gamma-1 chain C region) (Ig gamma-1 chain C region EU) (Ig gamma-1 chain C region KOL) (Ig gamma-1 chain C region NIE)	IGHG1	399
P01859	IGHG2_HUMAN	Immunoglobulin heavy constant gamma 2 (Ig gamma-2 chain C region) (Ig gamma-2 chain C region DOT) (Ig gamma-2 chain C region TIL) (Ig gamma-2 chain C region ZIE)	IGHG2	395
P01860	IGHG3_HUMAN	Immunoglobulin heavy constant gamma 3 (HDC) (Heavy chain disease protein) (Ig gamma-3 chain C region)	IGHG3	446
P01861	IGHG4_HUMAN	Immunoglobulin heavy constant gamma 4 (Ig gamma-4 chain C region)	IGHG4	396
P01871	IGHM_HUMAN	Immunoglobulin heavy constant mu (Ig mu chain C region) (Ig mu chain C region BOT) (Ig mu chain C region GAL) (Ig mu chain C region OU)	IGHM	474
P01876	IGHA1_HUMAN	Immunoglobulin heavy constant alpha 1 (Ig alpha-1 chain C region) (Ig alpha-1 chain C region BUR) (Ig alpha-1 chain C region TRO)	IGHA1	398
P01877	IGHA2_HUMAN	Immunoglobulin heavy constant alpha 2 (Ig alpha-2 chain C region) (Ig alpha-2 chain C region BUT) (Ig alpha-2 chain C region LAN)	IGHA2	391
P01880	IGHD_HUMAN	Immunoglobulin heavy constant delta (Ig delta chain C region) (Ig delta chain C region NIG-65) (Ig delta chain C region WAH)	IGHD	430
P01889	HLAB_HUMAN	HLA class I histocompatibility antigen, B alpha chain (Human leukocyte antigen B) (HLA-B)	HLA-B HLAB	362
P01893	HLAH_HUMAN	Putative HLA class I histocompatibility antigen, alpha chain H (HLA-12.4) (HLA-AR) (MHC class I antigen H)	HLA-H HLAH	362
P01903	DRA_HUMAN	HLA class II histocompatibility antigen, DR alpha chain (MHC class II antigen DRA)	HLA-DRA HLA-DRA1	254
P01906	DQA2_HUMAN	HLA class II histocompatibility antigen, DQ alpha 2 chain (DX alpha chain) (HLA class II histocompatibility antigen, DQ(6) alpha chain) (HLA-DQA1) (MHC class II DQA2)	HLA-DQA2 HLA-DXA	255
P01909	DQA1_HUMAN	HLA class II histocompatibility antigen, DQ alpha 1 chain (DC-1 alpha chain) (DC-alpha) (HLA-DCA) (MHC class II DQA1)	HLA-DQA1	254
P01911	DRB1_HUMAN	HLA class II histocompatibility antigen, DRB1 beta chain (Human leukocyte antigen DRB1) (HLA-DRB1)	HLA-DRB1	266
P01920	DQB1_HUMAN	HLA class II histocompatibility antigen, DQ beta 1 chain (MHC class II antigen DQB1)	HLA-DQB1 HLA-DQB	261
P02008	HBAZ_HUMAN	Hemoglobin subunit zeta (HBAZ) (Hemoglobin zeta chain) (Zeta-globin)	HBZ HBZ2	142
P02042	HBD_HUMAN	Hemoglobin subunit delta (Delta-globin) (Hemoglobin delta chain)	HBD	147
P02100	HBE_HUMAN	Hemoglobin subunit epsilon (Epsilon-globin) (Hemoglobin epsilon chain)	HBE1 HBE	147
P02144	MYG_HUMAN	Myoglobin (Nitrite reductase MB) (EC 1.7.-.-) (Pseudoperoxidase MB) (EC 1.11.1.-)	MB	154
P02452	CO1A1_HUMAN	Collagen alpha-1(I) chain (Alpha-1 type I collagen)	COL1A1	1464
P02458	CO2A1_HUMAN	Collagen alpha-1(II) chain (Alpha-1 type II collagen) [Cleaved into: Collagen alpha-1(II) chain; Chondrocalcin]	COL2A1	1487
P02461	CO3A1_HUMAN	Collagen alpha-1(III) chain	COL3A1	1466
P02462	CO4A1_HUMAN	Collagen alpha-1(IV) chain [Cleaved into: Arresten]	COL4A1	1669
P02489	CRYAA_HUMAN	Alpha-crystallin A chain (Heat shock protein beta-4) (HspB4) (Heat shock protein family B member 4) [Cleaved into: Alpha-crystallin A(1-172); Alpha-crystallin A(1-168); Alpha-crystallin A(1-162)]	CRYAA CRYA1 HSPB4	173
P02511	CRYAB_HUMAN	Alpha-crystallin B chain (Alpha(B)-crystallin) (Heat shock protein beta-5) (HspB5) (Heat shock protein family B member 5) (Renal carcinoma antigen NY-REN-27) (Rosenthal fiber component)	CRYAB CRYA2 HSPB5	175
P02533	K1C14_HUMAN	Keratin, type I cytoskeletal 14 (Cytokeratin-14) (CK-14) (Keratin-14) (K14)	KRT14	472
P02538	K2C6A_HUMAN	Keratin, type II cytoskeletal 6A (Cytokeratin-6A) (CK-6A) (Cytokeratin-6D) (CK-6D) (Keratin-6A) (K6A) (Type-II keratin Kb6) (allergen Hom s 5)	KRT6A K6A KRT6D	564
P02545	LMNA_HUMAN	Prelamin-A/C [Cleaved into: Lamin-A/C (70 kDa lamin) (Renal carcinoma antigen NY-REN-32)]	LMNA LMN1	664
P02549	SPTA1_HUMAN	Spectrin alpha chain, erythrocytic 1 (Erythroid alpha-spectrin)	SPTA1 SPTA	2419
P02585	TNNC2_HUMAN	Troponin C, skeletal muscle	TNNC2	160
P02647	APOA1_HUMAN	Apolipoprotein A-I (Apo-AI) (ApoA-I) (Apolipoprotein A1) [Cleaved into: Proapolipoprotein A-I (ProapoA-I); Truncated apolipoprotein A-I (Apolipoprotein A-I(1-242))]	APOA1	267
P02649	APOE_HUMAN	Apolipoprotein E (Apo-E)	APOE	317
P02652	APOA2_HUMAN	Apolipoprotein A-II (Apo-AII) (ApoA-II) (Apolipoprotein A2) [Cleaved into: Proapolipoprotein A-II (ProapoA-II); Truncated apolipoprotein A-II (Apolipoprotein A-II(1-76))]	APOA2	100
P02654	APOC1_HUMAN	Apolipoprotein C-I (Apo-CI) (ApoC-I) (Apolipoprotein C1) [Cleaved into: Truncated apolipoprotein C-I]	APOC1	83
P02655	APOC2_HUMAN	Apolipoprotein C-II (Apo-CII) (ApoC-II) (Apolipoprotein C2) [Cleaved into: Proapolipoprotein C-II (ProapoC-II)]	APOC2 APC2	101
P02656	APOC3_HUMAN	Apolipoprotein C-III (Apo-CIII) (ApoC-III) (Apolipoprotein C3)	APOC3	99
P02671	FIBA_HUMAN	Fibrinogen alpha chain [Cleaved into: Fibrinopeptide A; Fibrinogen alpha chain]	FGA	866
P02675	FIBB_HUMAN	Fibrinogen beta chain [Cleaved into: Fibrinopeptide B; Fibrinogen beta chain]	FGB	491
P02679	FIBG_HUMAN	Fibrinogen gamma chain	FGG PRO2061	453
P02686	MBP_HUMAN	Myelin basic protein (MBP) (Myelin A1 protein) (Myelin membrane encephalitogenic protein)	MBP	304
P02689	MYP2_HUMAN	Myelin P2 protein (Peripheral myelin protein 2)	PMP2	132
P02708	ACHA_HUMAN	Acetylcholine receptor subunit alpha	CHRNA1 ACHRA CHNRA	457
P02724	GLPA_HUMAN	Glycophorin-A (MN sialoglycoprotein) (PAS-2) (Sialoglycoprotein alpha) (CD antigen CD235a)	GYPA GPA MNS	150
P02730	B3AT_HUMAN	Band 3 anion transport protein (Anion exchange protein 1) (AE 1) (Anion exchanger 1) (Solute carrier family 4 member 1) (CD antigen CD233)	SLC4A1 AE1 DI EPB3	911
P02741	CRP_HUMAN	C-reactive protein [Cleaved into: C-reactive protein(1-205)]	CRP PTX1	224
P02743	SAMP_HUMAN	Serum amyloid P-component (SAP) (9.5S alpha-1-glycoprotein) [Cleaved into: Serum amyloid P-component(1-203)]	APCS PTX2	223
P02745	C1QA_HUMAN	Complement C1q subcomponent subunit A	C1QA	245
P02746	C1QB_HUMAN	Complement C1q subcomponent subunit B	C1QB	253
P02747	C1QC_HUMAN	Complement C1q subcomponent subunit C	C1QC C1QG	245
P02748	CO9_HUMAN	Complement component C9 [Cleaved into: Complement component C9a; Complement component C9b]	C9	559
P02749	APOH_HUMAN	Beta-2-glycoprotein 1 (APC inhibitor) (Activated protein C-binding protein) (Anticardiolipin cofactor) (Apolipoprotein H) (Apo-H) (Beta-2-glycoprotein I) (B2GPI) (Beta(2)GPI)	APOH B2G1	345
P02750	A2GL_HUMAN	Leucine-rich alpha-2-glycoprotein (LRG)	LRG1 LRG	347
P02751	FINC_HUMAN	Fibronectin (FN) (Cold-insoluble globulin) (CIG) [Cleaved into: Anastellin; Ugl-Y1; Ugl-Y2; Ugl-Y3]	FN1 FN	2477
P02753	RET4_HUMAN	Retinol-binding protein 4 (Plasma retinol-binding protein) (PRBP) (RBP) [Cleaved into: Plasma retinol-binding protein(1-182); Plasma retinol-binding protein(1-181); Plasma retinol-binding protein(1-179); Plasma retinol-binding protein(1-176)]	RBP4 PRO2222	201
P02760	AMBP_HUMAN	Protein AMBP (Protein HC) [Cleaved into: Alpha-1-microglobulin (EC 1.6.2.-) (Alpha-1 microglycoprotein) (Complex-forming glycoprotein heterogeneous in charge); Inter-alpha-trypsin inhibitor light chain (ITI-LC) (Bikunin) (EDC1) (HI-30) (Uronic-acid-rich protein); Trypstatin]	AMBP HCP ITIL	352
P02763	A1AG1_HUMAN	Alpha-1-acid glycoprotein 1 (AGP 1) (Orosomucoid-1) (OMD 1)	ORM1 AGP1	201
P02765	FETUA_HUMAN	Alpha-2-HS-glycoprotein (Alpha-2-Z-globulin) (Ba-alpha-2-glycoprotein) (Fetuin-A) [Cleaved into: Alpha-2-HS-glycoprotein chain A; Alpha-2-HS-glycoprotein chain B]	AHSG FETUA PRO2743	367
P02766	TTHY_HUMAN	Transthyretin (ATTR) (Prealbumin) (TBPA)	TTR PALB	147
P02768	ALBU_HUMAN	Albumin	ALB GIG20 GIG42 PRO0903 PRO1708 PRO2044 PRO2619 PRO2675 UNQ696/PRO1341	609
P02771	FETA_HUMAN	Alpha-fetoprotein (Alpha-1-fetoprotein) (Alpha-fetoglobulin)	AFP HPAFP	609
P02774	VTDB_HUMAN	Vitamin D-binding protein (DBP) (VDB) (Gc protein-derived macrophage activating factor) (Gc-MAF) (GcMAF) (Gc-globulin) (Group-specific component) (Gc) (Vitamin D-binding protein-macrophage activating factor) (DBP-maf)	GC	474
P02775	CXCL7_HUMAN	Platelet basic protein (PBP) (C-X-C motif chemokine 7) (Leukocyte-derived growth factor) (LDGF) (Macrophage-derived growth factor) (MDGF) (Small-inducible cytokine B7) [Cleaved into: Connective tissue-activating peptide III (CTAP-III) (LA-PF4) (Low-affinity platelet factor IV); TC-2; Connective tissue-activating peptide III(1-81) (CTAP-III(1-81)); Beta-thromboglobulin (Beta-TG); Neutrophil-activa…	PPBP CTAP3 CXCL7 SCYB7 TGB1 THBGB1	128
P02776	PLF4_HUMAN	Platelet factor 4 (PF-4) (C-X-C motif chemokine 4) (Iroplact) (Oncostatin-A) [Cleaved into: Platelet factor 4, short form (Endothelial cell growth inhibitor)]	PF4 CXCL4 SCYB4	101
P02778	CXL10_HUMAN	C-X-C motif chemokine 10 (10 kDa interferon gamma-induced protein) (Gamma-IP10) (IP-10) (Small-inducible cytokine B10) [Cleaved into: CXCL10(1-73)]	CXCL10 INP10 SCYB10	98
P02786	TFR1_HUMAN	Transferrin receptor protein 1 (TR) (TfR) (TfR1) (Trfr) (T9) (p90) (CD antigen CD71) [Cleaved into: Transferrin receptor protein 1, serum form (sTfR)]	TFRC	760
P02787	TRFE_HUMAN	Serotransferrin (Transferrin) (Beta-1 metal-binding globulin) (Siderophilin)	TF PRO1400	698
P02788	TRFL_HUMAN	Lactotransferrin (Lactoferrin) (EC 3.4.21.-) (Growth-inhibiting protein 12) (Talalactoferrin) [Cleaved into: Lactoferricin-H (Lfcin-H); Kaliocin-1; Lactoferroxin-A; Lactoferroxin-B; Lactoferroxin-C]	LTF GIG12 LF	710
P02790	HEMO_HUMAN	Hemopexin (Beta-1B-glycoprotein)	HPX	462
P02792	FRIL_HUMAN	Ferritin light chain (Ferritin L subunit)	FTL	175
P02794	FRIH_HUMAN	Ferritin heavy chain (Ferritin H subunit) (EC 1.16.3.1) (Cell proliferation-inducing gene 15 protein) [Cleaved into: Ferritin heavy chain, N-terminally processed]	FTH1 FTH FTHL6 OK/SW-cl.84 PIG15	183
[truncated: 18,423 more rows]

## Sheet: S3
Table S3 | Gene level association with benign and malignant tumour prevalence
Gene	Growth	body_size_pMCMC	dN_pMCMC	dS_pMCMC	body_size_effect_size	dN_effect_size	dS_effect_size	no_regression_slopes	no_hyphy_classes	hyphy_aic_diff	hyphy_lh_diff	no_sites	no_hyphy_species	no_mcmc_species	significant_dn_outcome	significant_ds_outcome	R2M	R2C
A2M	ben	0.002	0.293	0.302	0.539234	0.15198	-0.140956	single_intercept	1	163.69	-114.2	4455	108	53	N	N	0.368457	0.519769
A2M	mal	0.031	0.266	0.067	0.423432	0.219098	-0.522778	single_intercept	1	163.69	-114.2	4455	108	53	N	N	0.359791	0.576688
A2ML1	ben	0	0.007	0.148	0.806547	-0.631786	0.280914	single_intercept	1	192.92	-118.7	4422	105	55	Y	N	0.468425	0.567585
A2ML1	mal	0.011	0.01	0.153	0.598889	-0.77032	0.302907	single_intercept	1	192.92	-118.7	4422	105	55	Y	N	0.400176	0.613755
A4GALT	ben	0.015	0.083	0.014	0.454467	-0.378391	0.507849	single_intercept	1	482.83	-243.51	1089	120	63	N	Y	0.468454	0.570563
A4GALT	mal	0.085	0.487	0.441	0.331677	0.00871719	0.0312191	single_intercept	1	482.83	-243.51	1089	120	63	N	N	0.29273	0.601837
A4GNT	ben	0.004	0.222	0.324	0.506891	-0.145997	-0.0909272	single_intercept	1	59.29	-33.83	1038	115	63	N	N	0.43078	0.51545
A4GNT	mal	0.081	0.41	0.355	0.318071	0.0468382	-0.0940107	single_intercept	1	59.29	-33.83	1038	115	63	N	N	0.287415	0.582712
AAAS	ben	0.005	0.475	0.242	0.539682	-0.0136132	0.118964	single_intercept	2	157.1	-82.66	1644	133	65	N	N	0.419377	0.631058
AAAS	mal	0.194	0.046	0.044	0.184444	-0.392984	0.326595	single_intercept	2	157.1	-82.66	1644	133	65	Y	Y	0.378583	0.602786
AACS	ben	0.073	0.118	0.162	0.241575	-0.200714	0.150012	diff_intercept	2	633.85	-337.39	2064	251	104	N	N	0.409628	0.669714
AACS	mal	0.421	0.169	0.45	0.0446778	-0.238872	-0.0263858	diff_intercept	2	633.85	-337.39	2064	251	104	N	N	0.306174	0.81931
AADAC	ben	0	0.41	0.085	0.926362	0.0595857	-0.496683	single_intercept	1	52.6	-40.88	1200	52	29	N	N	0.566467	0.657884
AADAC	mal	0.024	0.1	0.482	0.580222	0.346888	0.0106988	single_intercept	1	52.6	-40.88	1200	52	29	N	N	0.474978	0.603731
AADACL2	ben	0.008	0.354	0.135	0.827015	-0.11298	0.38786	single_intercept	1	39.44	-23.88	1206	61	32	N	N	0.505402	0.695935
AADACL2	mal	0.013	0.109	0.214	0.668963	0.348116	0.223479	single_intercept	1	39.44	-23.88	1206	61	32	N	N	0.404665	0.597169
AADAT	ben	0.004	0.405	0.337	0.54054	-0.0495226	-0.105095	single_intercept	1	78.3	-45.38	1281	113	56	N	N	0.358043	0.50415
AADAT	mal	0.108	0.069	0.23	0.292435	-0.383293	-0.198046	single_intercept	1	78.3	-45.38	1281	113	56	N	N	0.370803	0.561195
AAGAB	ben	0.005	0	0.039	0.436604	0.688361	-0.459217	diff_intercept	2	204.36	-110.58	945	171	81	Y	Y	0.430633	0.675815
AAGAB	mal	0.265	0.208	0.356	0.120916	0.21327	0.12474	diff_intercept	2	204.36	-110.58	945	171	81	N	N	0.313106	0.776116
AAK1	ben	0.009	0.262	0.107	0.395214	-0.0955139	0.185729	diff_intercept	2	489.15	-272.98	3258	241	97	N	N	0.392077	0.727914
AAK1	mal	0.176	0.494	0.356	0.180362	0.00352102	0.0755248	diff_intercept	2	489.15	-272.98	3258	241	97	N	N	0.294327	0.834309
AAMDC	ben	0.038	0.37	0.499	0.284272	-0.0508607	-0.0007822	diff_intercept	2	62.88	-35.91	372	252	106	N	N	0.407322	0.729923
AAMDC	mal	0.247	0.055	0.256	0.127239	-0.315587	0.126346	diff_intercept	2	62.88	-35.91	372	252	106	N	N	0.332076	0.806508
AAMP	ben	0.004	0.287	0.016	0.381134	-0.053419	0.248385	diff_intercept	2	894.65	-474.25	1326	251	105	N	Y	0.444097	0.694097
AAMP	mal	0.099	0.304	0.125	0.221508	-0.0715685	0.173614	diff_intercept	2	894.65	-474.25	1326	251	105	N	N	0.333739	0.73374
AANAT	ben	0	0.14	0.218	0.70337	-0.241011	0.197246	single_intercept	2	96.26	-48.13	636	99	53	N	N	0.494995	0.637111
AANAT	mal	0.029	0.288	0.4	0.449286	-0.140194	0.0625927	single_intercept	2	96.26	-48.13	636	99	53	N	N	0.337765	0.567434
AAR2	ben	0.006	0.468	0.4	0.516691	-0.0188223	0.04886	single_intercept	2	153.11	-80.71	1158	132	66	N	N	0.419194	0.617958
AAR2	mal	0.148	0.126	0.439	0.203003	-0.257409	-0.0281688	single_intercept	2	153.11	-80.71	1158	132	66	N	N	0.31521	0.559512
AARS1	ben	0.008	0.216	0.026	0.354508	-0.151747	0.313438	diff_intercept	2	1963.32	-991.82	2973	252	106	N	Y	0.427477	0.679951
AARS1	mal	0.181	0.085	0.049	0.165036	-0.310322	0.349525	diff_intercept	2	1963.32	-991.82	2973	252	106	N	Y	0.342492	0.783332
AARS2	ben	0.002	0.309	0.154	0.607945	-0.161712	0.372009	single_intercept	1	114.01	-61.07	2979	132	66	N	N	0.432319	0.656076
AARS2	mal	0.047	0.186	0.411	0.342395	0.296679	-0.0813228	single_intercept	1	114.01	-61.07	2979	132	66	N	N	0.321443	0.603087
AARSD1	ben	0.008	0.31	0.466	0.478719	-0.133525	0.0255061	single_intercept	1	215.61	-109.88	1260	132	66	N	N	0.431747	0.634305
AARSD1	mal	0.054	0.447	0.279	0.338516	-0.0396429	0.18015	single_intercept	1	215.61	-109.88	1260	132	66	N	N	0.289127	0.607808
AASDH	ben	0.001	0.093	0.091	0.594131	0.450163	-0.459727	single_intercept	1	139.44	-77.83	3354	118	62	N	N	0.418143	0.527109
AASDH	mal	0.007	0.147	0.325	0.485979	0.436046	-0.183936	single_intercept	1	139.44	-77.83	3354	118	62	N	N	0.309826	0.592226
AASDHPPT	ben	0	0.388	0.138	0.545279	0.0637626	0.266518	single_intercept	1	106.69	-53.34	936	127	66	N	N	0.461375	0.631175
AASDHPPT	mal	0.037	0.366	0.053	0.343591	-0.0818891	0.420959	single_intercept	1	106.69	-53.34	936	127	66	N	N	0.352771	0.578912
AASS	ben	0.001	0.33	0.062	0.495515	-0.0951097	0.337667	diff_intercept	2	617.43	-318.89	2802	204	94	N	N	0.45059	0.655508
AASS	mal	0.014	0.153	0.018	0.368238	-0.266252	0.549287	diff_intercept	2	617.43	-318.89	2802	204	94	N	Y	0.364292	0.730913
AATF	ben	0.003	0.143	0.423	0.604684	0.235792	0.0400463	single_intercept	1	167.63	-102.3	1791	128	64	N	N	0.439592	0.631577
AATF	mal	0.059	0.263	0.328	0.331968	0.134418	-0.110096	single_intercept	1	167.63	-102.3	1791	128	64	N	N	0.30238	0.596575
AATK	ben	0.202	0.423	0.455	0.383741	0.0628284	0.037299	single_intercept	1	273.85	-147.03	4362	56	28	N	N	0.282325	0.690263
AATK	mal	0.472	0.482	0.323	0.0257831	-0.0077433	-0.184295	single_intercept	1	273.85	-147.03	4362	56	28	N	N	0.278746	0.610867
ABAT	ben	0.002	0.054	0.315	0.384128	0.221113	0.0723193	diff_intercept	2	547.23	-281.85	1515	254	107	N	N	0.435484	0.662438
ABAT	mal	0.135	0.18	0.451	0.208843	0.144703	0.0239346	diff_intercept	2	547.23	-281.85	1515	254	107	N	N	0.326811	0.757232
ABCA1	ben	0.006	0.023	0.009	0.391051	-0.437087	0.528974	diff_intercept	2	2754.67	-1401.5	6861	248	102	Y	Y	0.475252	0.66108
ABCA1	mal	0.239	0.011	0.064	0.137047	-0.568104	0.396715	diff_intercept	2	2754.67	-1401.5	6861	248	102	Y	N	0.353511	0.766544
ABCA12	ben	0	0.005	0.003	0.792738	-0.742959	0.918195	single_intercept	1	1150.11	-601.22	7872	134	66	Y	Y	0.487636	0.59782
ABCA12	mal	0.005	0	0.002	0.631568	-1.07713	1.17639	single_intercept	1	1150.11	-601.22	7872	134	66	Y	Y	0.474083	0.546017
ABCA2	ben	0.03	0.406	0.439	0.270696	-0.0388909	-0.029363	diff_intercept	2	7464.36	-3774.44	7500	241	98	N	N	0.426993	0.675
ABCA2	mal	0.439	0.135	0.101	-0.0307493	-0.231143	-0.281415	diff_intercept	2	7464.36	-3774.44	7500	241	98	N	N	0.370916	0.768344
ABCA3	ben	0.004	0.351	0.063	0.486965	-0.0660228	0.289155	single_intercept	1	1149.94	-591.12	5157	128	64	N	N	0.454717	0.641448
ABCA3	mal	0.078	0.274	0.17	0.267709	0.102531	0.190353	single_intercept	1	1149.94	-591.12	5157	128	64	N	N	0.303202	0.579728
ABCA4	ben	0	0.002	0	0.595858	-0.864715	0.987102	single_intercept	1	775.93	-402.06	6888	133	65	Y	Y	0.536524	0.593256
ABCA4	mal	0.037	0.029	0.027	0.351789	-0.611637	0.627304	single_intercept	1	775.93	-402.06	6888	133	65	Y	Y	0.32629	0.531048
ABCA6	ben	0.247	0.117	0.119	0.192386	-0.373674	0.296697	single_intercept	1	125.07	-80.71	4926	66	36	N	N	0.367273	0.499408
ABCA6	mal	0.154	0.244	0.315	0.311207	-0.209726	0.129344	single_intercept	1	125.07	-80.71	4926	66	36	N	N	0.342919	0.496576
ABCA8	ben	0.075	0.319	0.05	0.358131	-0.171269	0.528853	single_intercept	1	193.85	-123.19	4926	74	36	N	N	0.404184	0.540047
ABCA8	mal	0.045	0.488	0.085	0.406985	0.0121361	0.441017	single_intercept	1	193.85	-123.19	4926	74	36	N	N	0.400939	0.508347
ABCA9	ben	0.004	0.403	0.311	0.710394	0.0689342	0.157667	single_intercept	1	323.76	-178.04	4908	89	48	N	N	0.448657	0.632879
ABCA9	mal	0.02	0.048	0.023	0.46526	-0.46538	0.579535	single_intercept	1	323.76	-178.04	4908	89	48	Y	Y	0.441584	0.537132
ABCB1	ben	0.004	0.083	0.148	0.462012	-0.347087	0.272333	single_intercept	1	571.01	-321.96	3891	129	62	N	N	0.441832	0.61504
ABCB1	mal	0.105	0.335	0.386	0.26107	-0.122307	0.0849435	single_intercept	1	571.01	-321.96	3891	129	62	N	N	0.273658	0.597874
ABCB10	ben	0.005	0.292	0.463	0.456195	-0.109085	0.0184738	diff_intercept	2	176.18	-94.21	2292	136	75	N	N	0.383199	0.653995
ABCB10	mal	0.05	0.061	0.29	0.407376	0.25638	0.122417	diff_intercept	2	176.18	-94.21	2292	136	75	N	N	0.326645	0.753668
ABCB11	ben	0.002	0.41	0.358	0.539035	0.0861089	0.123308	single_intercept	2	541.81	-281.03	4020	135	65	N	N	0.409494	0.606749
ABCB11	mal	0.052	0.306	0.178	0.354948	-0.162012	0.37793	single_intercept	2	541.81	-281.03	4020	135	65	N	N	0.286339	0.596898
ABCB4	ben	0	0.039	0.06	0.612855	-0.495875	0.412126	single_intercept	2	530.08	-279.21	3945	124	57	Y	N	0.456637	0.589115
ABCB4	mal	0.019	0.027	0.024	0.435406	-0.577183	0.556421	single_intercept	2	530.08	-279.21	3945	124	57	Y	Y	0.378709	0.536215
ABCB5	ben	0.004	0.084	0.447	0.484662	0.32082	0.0380714	single_intercept	1	263.49	-141.87	3810	117	61	N	N	0.454835	0.575737
ABCB5	mal	0.113	0.228	0.374	0.265834	0.20168	0.0856665	single_intercept	1	263.49	-141.87	3810	117	61	N	N	0.310258	0.595513
ABCB6	ben	0.001	0.472	0.248	0.571729	0.0201545	0.16828	single_intercept	2	308.91	-178.9	2550	133	66	N	N	0.430197	0.627683
ABCB6	mal	0.075	0.097	0.336	0.287238	0.350567	-0.121683	single_intercept	2	308.91	-178.9	2550	133	66	N	N	0.319339	0.562664
ABCB7	ben	0.016	0.337	0.438	0.34688	-0.0610758	0.0255416	diff_intercept	2	501.46	-254.81	2271	241	96	N	N	0.444445	0.679442
ABCB7	mal	0.179	0.417	0.378	0.191661	0.029434	-0.048345	diff_intercept	2	501.46	-254.81	2271	241	96	N	N	0.346911	0.782738
ABCB8	ben	0.001	0.213	0.1	0.664773	-0.214374	0.332934	single_intercept	2	204.37	-114.44	2268	125	63	N	N	0.43416	0.626712
ABCB8	mal	0.03	0.103	0.136	0.441892	-0.385682	0.281075	single_intercept	2	204.37	-114.44	2268	125	63	N	N	0.32942	0.54752
ABCB9	ben	0.02	0.183	0.18	0.323572	-0.179761	0.201572	diff_intercept	2	1611.2	-815.8	2358	247	105	N	N	0.399769	0.673765
ABCB9	mal	0.179	0.296	0.314	0.18235	-0.124154	0.148227	diff_intercept	2	1611.2	-815.8	2358	247	105	N	N	0.325499	0.754482
ABCC1	ben	0.002	0.486	0.142	0.44626	-0.0101117	0.281293	diff_intercept	2	1166.82	-611.7	4692	248	101	N	N	0.425589	0.662528
ABCC1	mal	0.208	0.107	0.081	0.169047	-0.426606	0.43624	diff_intercept	2	1166.82	-611.7	4692	248	101	N	N	0.316461	0.744039
ABCC10	ben	0.009	0.456	0.406	0.513473	-0.0627636	0.147253	single_intercept	1	236.91	-124.52	4506	132	66	N	N	0.414492	0.618655
ABCC10	mal	0.084	0.441	0.398	0.291631	-0.0887066	0.147213	single_intercept	1	236.91	-124.52	4506	132	66	N	N	0.281625	0.592627
ABCC12	ben	0.057	0.128	0.396	0.382545	-0.265367	0.0799004	single_intercept	1	304.55	-164.42	4173	117	56	N	N	0.411892	0.621377
ABCC12	mal	0.2	0.284	0.424	0.229241	-0.132885	0.0587411	single_intercept	1	304.55	-164.42	4173	117	56	N	N	0.230784	0.634303
ABCC2	ben	0	0.127	0.036	0.606434	-0.449666	0.686213	single_intercept	1	294.92	-171.71	4677	124	63	N	Y	0.462842	0.595484
ABCC2	mal	0.022	0.379	0.147	0.423627	-0.15526	0.432295	single_intercept	1	294.92	-171.71	4677	124	63	N	N	0.304674	0.579698
ABCC3	ben	0.006	0.223	0.052	0.57964	-0.210963	0.379515	single_intercept	1	437.17	-236.78	4644	120	57	N	N	0.468887	0.667125
ABCC3	mal	0.128	0.41	0.129	0.283575	-0.0623159	0.244804	single_intercept	1	437.17	-236.78	4644	120	57	N	N	0.355723	0.59808
ABCC4	ben	0.015	0.12	0.021	0.373211	-0.247328	0.425869	diff_intercept	2	768.66	-410.63	4032	244	97	N	Y	0.436072	0.641206
ABCC4	mal	0.098	0.456	0.234	0.284127	-0.031501	0.180631	diff_intercept	2	768.66	-410.63	4032	244	97	N	N	0.317741	0.766052
ABCC5	ben	0.019	0.12	0.051	0.32941	-0.212524	0.256451	diff_intercept	2	1333.74	-685.06	4386	254	107	N	N	0.419278	0.695363
ABCC5	mal	0.238	0.055	0.125	0.141805	-0.344838	0.237121	diff_intercept	2	1333.74	-685.06	4386	254	107	N	N	0.336025	0.796479
ABCC6	ben	0.002	0.222	0.067	0.6954	-0.236987	0.526767	single_intercept	1	289.19	-146.61	4545	119	60	N	N	0.429557	0.650195
ABCC6	mal	0.072	0.345	0.213	0.360867	0.113137	0.311706	single_intercept	1	289.19	-146.61	4545	119	60	N	N	0.361088	0.612264
ABCC8	ben	0.005	0.19	0.035	0.38112	-0.110045	0.262586	diff_intercept	2	1267.42	-653.92	4830	251	104	N	Y	0.408187	0.689431
ABCC8	mal	0.062	0.397	0.13	0.276651	-0.0451533	0.196091	diff_intercept	2	1267.42	-653.92	4830	251	104	N	N	0.333832	0.741498
ABCC9	ben	0.007	0.037	0.387	0.381645	0.224187	0.0503791	diff_intercept	2	1594.21	-819.33	4728	240	94	Y	N	0.425098	0.632541
ABCC9	mal	0.185	0.002	0.049	0.170381	0.426664	-0.355705	diff_intercept	2	1594.21	-819.33	4728	240	94	Y	Y	0.337696	0.795189
ABCD1	ben	0.001	0.419	0.445	0.653985	-0.0449037	-0.0376025	single_intercept	1	445.73	-228.99	2280	119	52	N	N	0.501349	0.617312
ABCD1	mal	0.016	0.387	0.266	0.456647	-0.0673691	0.167978	single_intercept	1	445.73	-228.99	2280	119	52	N	N	0.387812	0.576672
ABCD2	ben	0.013	0.021	0.012	0.311114	-0.429896	0.464201	diff_intercept	2	586.33	-299.29	2241	250	103	Y	Y	0.444085	0.602586
ABCD2	mal	0.242	0.224	0.24	0.126887	-0.201376	0.18956	diff_intercept	2	586.33	-299.29	2241	250	103	N	N	0.334164	0.763101
ABCD3	ben	0.006	0.197	0.088	0.371405	-0.154264	0.244198	diff_intercept	2	649.63	-343.22	2004	254	107	N	N	0.416931	0.647149
ABCD3	mal	0.176	0.327	0.47	0.172252	-0.0938357	0.0111508	diff_intercept	2	649.63	-343.22	2004	254	107	N	N	0.316513	0.801877
ABCD4	ben	0.005	0.441	0.19	0.442373	0.0267415	0.197554	diff_intercept	2	329.01	-168.61	1833	250	106	N	N	0.416853	0.716973
ABCD4	mal	0.048	0.297	0.134	0.301561	-0.139732	0.316875	diff_intercept	2	329.01	-168.61	1833	250	106	N	N	0.31334	0.800143
ABCE1	ben	0.004	0.059	0.11	0.422862	-0.253004	0.189038	diff_intercept	2	809.58	-419.14	1809	256	109	N	N	0.451012	0.666613
ABCE1	mal	0.195	0.468	0.491	0.172267	0.0123053	0.00353076	diff_intercept	2	809.58	-419.14	1809	256	109	N	N	0.330811	0.768438
ABCF1	ben	0	0.041	0.145	0.591213	0.281748	-0.202432	single_intercept	2	727.84	-398.52	2703	156	66	Y	N	0.477323	0.596259
ABCF1	mal	0.04	0.043	0.193	0.377719	0.292619	-0.172298	single_intercept	2	727.84	-398.52	2703	156	66	Y	N	0.325663	0.569781
ABCF2	ben	0.026	0.256	0.25	0.275633	0.0773589	-0.0944016	diff_intercept	2	839.64	-428.02	1905	254	108	N	N	0.421255	0.68879
ABCF2	mal	0.331	0.464	0.174	0.0929705	-0.009724	-0.192367	diff_intercept	2	839.64	-428.02	1905	254	108	N	N	0.313089	0.805293
ABCF3	ben	0.008	0.249	0.255	0.345359	0.094064	0.0949821	diff_intercept	2	671.99	-346.21	2178	255	108	N	N	0.412518	0.660677
ABCF3	mal	0.107	0.368	0.309	0.216519	0.0632832	0.0964787	diff_intercept	2	671.99	-346.21	2178	255	108	N	N	0.322913	0.752921
ABCG1	ben	0.02	0.364	0.338	0.338439	0.0477897	0.0683264	diff_intercept	2	705.91	-359.09	2055	242	97	N	N	0.405095	0.706524
ABCG1	mal	0.314	0.294	0.491	0.10186	-0.0955785	0.0102101	diff_intercept	2	705.91	-359.09	2055	242	97	N	N	0.30391	0.80503
ABCG2	ben	0.013	0.438	0.194	0.516092	-0.0442501	0.244467	single_intercept	1	215.65	-136.5	2001	125	59	N	N	0.378517	0.598107
ABCG2	mal	0.086	0.497	0.408	0.284166	-0.0036153	0.0750062	single_intercept	1	215.65	-136.5	2001	125	59	N	N	0.252085	0.62458
ABCG4	ben	0.009	0.487	0.144	0.363399	0.0071143	0.159024	diff_intercept	2	1172.2	-594.29	1977	253	106	N	N	0.415239	0.691669
ABCG4	mal	0.155	0.494	0.451	0.193949	0.00276372	0.0223134	diff_intercept	2	1172.2	-594.29	1977	253	106	N	N	0.318938	0.784957
ABCG5	ben	0.001	0.189	0.059	0.581228	-0.213239	0.378148	single_intercept	1	119.64	-70.07	1965	126	66	N	N	0.439436	0.594407
ABCG5	mal	0.039	0.371	0.127	0.36957	-0.0827614	0.269873	single_intercept	1	119.64	-70.07	1965	126	66	N	N	0.300615	0.596078
ABCG8	ben	0.002	0.233	0.065	0.54782	-0.152611	0.317608	single_intercept	1	222.83	-117.55	2064	124	65	N	N	0.431449	0.614561
ABCG8	mal	0.036	0.195	0.072	0.346131	-0.20999	0.351943	single_intercept	1	222.83	-117.55	2064	124	65	N	N	0.302315	0.586014
ABHD1	ben	0.004	0.262	0.414	0.538781	-0.126393	0.0489183	single_intercept	1	54.78	-33.63	1242	96	56	N	N	0.452188	0.683293
ABHD1	mal	0.112	0.395	0.196	0.267102	-0.0561929	-0.167337	single_intercept	1	54.78	-33.63	1242	96	56	N	N	0.30042	0.581737
ABHD10	ben	0	0.159	0.373	0.647319	0.207101	-0.0770486	single_intercept	1	81.6	-47.1	927	125	64	N	N	0.471581	0.590413
ABHD10	mal	0.025	0.095	0.218	0.415538	0.314552	-0.203268	single_intercept	1	81.6	-47.1	927	125	64	N	N	0.336777	0.564436
ABHD11	ben	0.008	0.162	0.362	0.450808	-0.183508	0.0571383	single_intercept	1	31.09	-15.54	939	113	57	N	N	0.398783	0.509114
ABHD11	mal	0.034	0.303	0.281	0.396297	-0.1191	0.105839	single_intercept	1	31.09	-15.54	939	113	57	N	N	0.326085	0.609879
ABHD12	ben	0.037	0.082	0.137	0.25165	-0.226653	0.138129	diff_intercept	2	358.13	-189.42	1245	254	108	N	N	0.437018	0.652486
ABHD12	mal	0.212	0.461	0.232	0.148567	0.0136493	-0.123838	diff_intercept	2	358.13	-189.42	1245	254	108	N	N	0.328951	0.776279
ABHD12B	ben	0.004	0.097	0.258	0.538734	-0.32185	0.154448	single_intercept	1	81.06	-50.98	1038	116	62	N	N	0.490095	0.618236
ABHD12B	mal	0.038	0.095	0.486	0.365211	-0.347923	0.00936837	single_intercept	1	81.06	-50.98	1038	116	62	N	N	0.372275	0.580911
ABHD13	ben	0.005	0.275	0.079	0.361013	-0.0867	0.227969	diff_intercept	2	253.57	-128.86	1032	256	109	N	N	0.427752	0.655357
ABHD13	mal	0.159	0.117	0.27	0.156813	-0.223273	0.114443	diff_intercept	2	253.57	-128.86	1032	256	109	N	N	0.330203	0.756112
ABHD14A	ben	0.005	0.289	0.321	0.527008	-0.153742	0.136333	single_intercept	1	22.14	-13.18	846	121	64	N	N	0.417159	0.648548
ABHD14A	mal	0.302	0.392	0.077	0.11014	0.089011	-0.432906	single_intercept	1	22.14	-13.18	846	121	64	N	N	0.309576	0.530202
ABHD14B	ben	0.014	0.1	0.142	0.448737	0.220544	-0.201512	single_intercept	1	62.17	-33.23	642	126	66	N	N	0.431408	0.651789
ABHD14B	mal	0.105	0.455	0.499	0.281515	-0.0168822	0.0004862	single_intercept	1	62.17	-33.23	642	126	66	N	N	0.28018	0.591875
ABHD15	ben	0.001	0.027	0.473	0.688704	0.439457	-0.0203158	single_intercept	1	151.08	-77.6	1428	127	66	Y	N	0.478424	0.578733
ABHD15	mal	0.036	0.33	0.397	0.387551	0.118315	0.0693712	single_intercept	1	151.08	-77.6	1428	127	66	N	N	0.290453	0.589775
ABHD16A	ben	0.008	0.449	0.277	0.476569	-0.0231154	0.134147	single_intercept	2	261.76	-143.21	1686	133	64	N	N	0.397547	0.650562
ABHD16A	mal	0.109	0.041	0.018	0.247815	-0.387151	0.460763	single_intercept	2	261.76	-143.21	1686	133	64	Y	Y	0.358136	0.632944
ABHD17A	ben	0.01	0.267	0.446	0.335033	0.096294	-0.0207353	diff_intercept	2	1160.1	-586.34	954	241	96	N	N	0.412121	0.587748
ABHD17A	mal	0.114	0.286	0.393	0.229304	-0.106012	0.0531948	diff_intercept	2	1160.1	-586.34	954	241	96	N	N	0.325453	0.751019
ABHD17B	ben	0.001	0.172	0.076	0.467391	0.137389	0.236171	diff_intercept	2	248.68	-128.53	876	242	96	N	N	0.437189	0.667874
ABHD17B	mal	0.085	0.024	0.098	0.259583	-0.360345	0.285956	diff_intercept	2	248.68	-128.53	876	242	96	Y	N	0.340517	0.712062
ABHD17C	ben	0.073	0.135	0.488	0.260774	-0.185699	-0.0073838	diff_intercept	2	354.01	-181.18	1035	233	88	N	N	0.396359	0.748981
ABHD17C	mal	0.148	0.304	0.438	0.226785	-0.106971	0.03588	diff_intercept	2	354.01	-181.18	1035	233	88	N	N	0.295219	0.855304
ABHD18	ben	0.007	0.262	0.077	0.445354	0.129112	0.234742	diff_intercept	2	184.61	-106.81	1254	214	94	N	N	0.432016	0.725177
ABHD18	mal	0.295	0.024	0.004	0.112824	-0.442927	0.533499	diff_intercept	2	184.61	-106.81	1254	214	94	Y	Y	0.374969	0.767319
ABHD2	ben	0.043	0.023	0.177	0.262596	-0.314082	0.135984	diff_intercept	2	609.68	-308.98	1299	255	108	Y	N	0.449769	0.666091
ABHD2	mal	0.398	0.047	0.494	0.0472836	-0.358694	-0.0023073	diff_intercept	2	609.68	-308.98	1299	255	108	Y	N	0.356913	0.782448
ABHD3	ben	0.042	0.049	0.114	0.254877	-0.310913	0.205691	diff_intercept	2	352.42	-186.57	1242	253	107	Y	N	0.435315	0.724527
ABHD3	mal	0.301	0.012	0.063	0.0896374	-0.510796	0.314956	diff_intercept	2	352.42	-186.57	1242	253	107	Y	N	0.345087	0.786135
ABHD4	ben	0	0.072	0.354	0.533997	-0.462487	0.076541	single_intercept	1	163.05	-85.7	1029	134	66	N	N	0.566226	0.71394
ABHD4	mal	0.069	0.115	0.291	0.309606	-0.251473	0.111691	single_intercept	1	163.05	-85.7	1029	134	66	N	N	0.361741	0.59197
ABHD5	ben	0.016	0.171	0.202	0.305081	-0.210629	0.202038	diff_intercept	2	304.14	-160.42	1002	253	106	N	N	0.399913	0.675812
ABHD5	mal	0.155	0.057	0.071	0.175903	-0.408991	0.402193	diff_intercept	2	304.14	-160.42	1002	253	106	N	N	0.334276	0.775446
ABHD6	ben	0.004	0.178	0.053	0.34999	-0.147631	0.237179	diff_intercept	2	342.63	-188.04	1023	252	106	N	N	0.417691	0.666925
ABHD6	mal	0.07	0.329	0.226	0.266106	0.0812288	0.152071	diff_intercept	2	342.63	-188.04	1023	252	106	N	N	0.334042	0.762995
ABHD8	ben	0.034	0.229	0.148	0.2623	-0.209356	0.298462	diff_intercept	2	928.71	-478.85	1329	217	95	N	N	0.394376	0.713942
ABHD8	mal	0.453	0.478	0.381	-0.0153872	0.0172739	0.0959787	diff_intercept	2	928.71	-478.85	1329	217	95	N	N	0.316763	0.794831
ABI1	ben	0.016	0.442	0.332	0.308689	-0.0294712	0.0619579	diff_intercept	2	273.03	-146.8	1545	254	107	N	N	0.410233	0.702956
ABI1	mal	0.22	0.329	0.163	0.14414	0.0875371	-0.185485	diff_intercept	2	273.03	-146.8	1545	254	107	N	N	0.315433	0.80864
ABI2	ben	0.006	0.054	0.076	0.352456	-0.388651	0.371058	diff_intercept	2	508.92	-256.52	1584	253	106	N	N	0.420702	0.721219
ABI2	mal	0.114	0.159	0.168	0.234576	-0.277141	0.285667	diff_intercept	2	508.92	-256.52	1584	253	106	N	N	0.328311	0.797943
ABI3	ben	0.003	0.086	0.117	0.559169	0.385283	-0.342386	single_intercept	1	98.47	-51.31	1239	121	61	N	N	0.421727	0.642372
ABI3	mal	0.073	0.233	0.453	0.345503	0.229867	-0.0317426	single_intercept	1	98.47	-51.31	1239	121	61	N	N	0.303655	0.60801
ABI3BP	ben	0.004	0.127	0.05	0.507272	-0.202594	0.345135	single_intercept	2	180.75	-104.58	3276	121	59	N	N	0.405032	0.603309
ABI3BP	mal	0.092	0.365	0.248	0.298805	-0.0716539	0.167197	single_intercept	2	180.75	-104.58	3276	121	59	N	N	0.248102	0.583186
ABITRAM	ben	0.009	0.035	0.468	0.346548	0.257563	-0.0111456	diff_intercept	2	116.79	-60.55	570	253	108	Y	N	0.43355	0.639176
ABITRAM	mal	0.213	0.13	0.259	0.148057	0.206402	-0.146748	diff_intercept	2	116.79	-60.55	570	253	108	N	N	0.318901	0.806007
ABL1	ben	0.007	0.122	0.235	0.330642	0.334953	-0.193679	diff_intercept	2	1158.64	-583.38	3519	251	104	N	N	0.415883	0.6504
ABL1	mal	0.108	0.101	0.162	0.224633	0.434315	-0.330112	diff_intercept	2	1158.64	-583.38	3519	251	104	N	N	0.314283	0.792437
ABLIM1	ben	0.015	0.297	0.201	0.333342	-0.0748143	0.128536	diff_intercept	2	794.82	-405.56	2367	251	104	N	N	0.395477	0.691052
ABLIM1	mal	0.218	0.459	0.321	0.1498	0.0191976	-0.0968489	diff_intercept	2	794.82	-405.56	2367	251	104	N	N	0.294508	0.805823
ABLIM2	ben	0.009	0.011	0.019	0.375995	-0.468434	0.477786	diff_intercept	2	745.14	-378.72	1872	241	96	Y	Y	0.423095	0.669249
ABLIM2	mal	0.245	0.489	0.333	0.148852	-0.0054897	-0.110167	diff_intercept	2	745.14	-378.72	1872	241	96	N	N	0.288971	0.828409
ABLIM3	ben	0.01	0.138	0.334	0.345591	0.165011	0.0687606	diff_intercept	2	905.63	-456.91	2073	251	105	N	N	0.414341	0.690835
ABLIM3	mal	0.173	0.391	0.283	0.15491	-0.0567016	0.112503	diff_intercept	2	905.63	-456.91	2073	251	105	N	N	0.320049	0.740403
ABO	ben	0.031	0.403	0.184	0.816367	0.086063	0.338698	single_intercept	1	126.64	-63.31	861	55	26	N	N	0.380348	0.695682
ABO	mal	0.047	0.053	0.244	0.646343	0.544396	0.21036	single_intercept	1	126.64	-63.31	861	55	26	N	N	0.425712	0.643591
ABR	ben	0.004	0.289	0.093	0.437386	-0.0765142	0.183582	diff_intercept	2	1363.94	-704.37	2631	247	100	N	N	0.431134	0.620906
ABR	mal	0.17	0.115	0.282	0.162268	-0.214543	-0.096144	diff_intercept	2	1363.94	-704.37	2631	247	100	N	N	0.346587	0.680533
ABRA	ben	0.004	0.266	0.441	0.507219	0.172946	-0.0396476	single_intercept	2	143.75	-76.04	1176	126	61	N	N	0.429455	0.631833
ABRA	mal	0.098	0.252	0.297	0.283986	-0.200989	0.146131	single_intercept	2	143.75	-76.04	1176	126	61	N	N	0.314189	0.605273
ABRACL	ben	0.015	0.48	0.285	0.307424	0.00847382	0.0794194	diff_intercept	2	86.17	-45.41	252	255	108	N	N	0.409804	0.665695
ABRACL	mal	0.26	0.091	0.486	0.116876	-0.233968	0.00525632	diff_intercept	2	86.17	-45.41	252	255	108	N	N	0.316152	0.826319
ABRAXAS1	ben	0.008	0.45	0.352	0.535025	0.0214199	-0.0646538	single_intercept	1	60.36	-34.33	1254	113	57	N	N	0.365676	0.510322
ABRAXAS1	mal	0.041	0.442	0.284	0.439495	0.0296648	-0.138907	single_intercept	1	60.36	-34.33	1254	113	57	N	N	0.301064	0.607466
ABRAXAS2	ben	0.014	0.09	0.036	0.310682	-0.339335	0.456284	diff_intercept	2	570.51	-289.39	1302	250	105	N	Y	0.431779	0.685059
ABRAXAS2	mal	0.391	0.021	0.052	0.047827	-0.64873	0.495493	diff_intercept	2	570.51	-289.39	1302	250	105	Y	N	0.323801	0.797867
ABT1	ben	0.001	0.49	0.34	0.560233	0.00507469	0.0940663	single_intercept	1	78.82	-43.62	861	127	66	N	N	0.418366	0.628331
ABT1	mal	0.053	0.217	0.16	0.335877	-0.16612	0.226089	single_intercept	1	78.82	-43.62	861	127	66	N	N	0.296465	0.573625
ABTB1	ben	0.004	0.053	0.031	0.416577	-0.323723	0.318988	diff_intercept	2	952.17	-484.35	1446	244	101	N	Y	0.464994	0.663081
ABTB1	mal	0.21	0.178	0.238	0.144736	-0.220668	0.156968	diff_intercept	2	952.17	-484.35	1446	244	101	N	N	0.321854	0.731358
ABTB2	ben	0.004	0.015	0.008	0.397346	-0.376681	0.424438	diff_intercept	2	1555.03	-781.58	3126	254	107	Y	Y	0.438028	0.673678
ABTB2	mal	0.121	0.326	0.264	0.227752	-0.112437	0.157954	diff_intercept	2	1555.03	-781.58	3126	254	107	N	N	0.316985	0.79684
ABTB3	ben	0.009	0.444	0.402	0.321235	0.0154641	0.0379186	diff_intercept	2	965.95	-503.26	3369	252	106	N	N	0.399446	0.687315
ABTB3	mal	0.084	0.364	0.281	0.244838	0.044797	0.110202	diff_intercept	2	965.95	-503.26	3369	252	106	N	N	0.294741	0.812914
ACAA1	ben	0.03	0.285	0.346	0.287354	-0.0907856	0.0561652	diff_intercept	2	406.65	-226.12	1299	251	107	N	N	0.417323	0.703613
ACAA1	mal	0.21	0.395	0.487	0.16143	0.0403367	0.00473348	diff_intercept	2	406.65	-226.12	1299	251	107	N	N	0.316157	0.818533
ACAA2	ben	0.002	0.354	0.061	0.431072	-0.0628337	0.258144	diff_intercept	2	550.39	-283.5	1194	246	101	N	N	0.431534	0.684845
ACAA2	mal	0.144	0.404	0.331	0.237625	-0.0482235	0.100451	diff_intercept	2	550.39	-283.5	1194	246	101	N	N	0.338055	0.780956
ACACA	ben	0.015	0.426	0.059	0.375938	-0.0280492	0.221832	diff_intercept	2	3340.07	-1680.1	7116	243	96	N	N	0.416565	0.720344
ACACA	mal	0.465	0.017	0.368	-0.0129531	-0.424223	-0.0712074	diff_intercept	2	3340.07	-1680.1	7116	243	96	Y	N	0.381051	0.802005
ACACB	ben	0.001	0.279	0.078	0.505676	-0.117513	0.310019	diff_intercept	2	3001.75	-1541.13	7404	243	102	N	N	0.440764	0.686761
ACACB	mal	0.144	0.269	0.385	0.23271	-0.147569	0.0721778	diff_intercept	2	3001.75	-1541.13	7404	243	102	N	N	0.304849	0.839194
ACAD10	ben	0.001	0.219	0.366	0.734983	0.302943	0.11636	single_intercept	1	173.68	-103.08	3213	104	47	N	N	0.448387	0.677977
ACAD10	mal	0.069	0.464	0.191	0.367355	-0.0306389	0.304154	single_intercept	1	173.68	-103.08	3213	104	47	N	N	0.339837	0.585365
ACAD11	ben	0	0.218	0.048	0.817145	0.188834	0.379404	single_intercept	1	197.28	-106.81	2373	127	60	N	Y	0.440304	0.586583
ACAD11	mal	0.06	0.129	0.397	0.415446	0.289391	-0.0817739	single_intercept	1	197.28	-106.81	2373	127	60	N	N	0.245981	0.579193
ACAD8	ben	0.009	0.068	0.084	0.349206	-0.288307	0.262379	diff_intercept	2	393.8	-205.19	1275	253	107	N	N	0.423798	0.699664
ACAD8	mal	0.201	0.396	0.241	0.150089	0.0527042	-0.188876	diff_intercept	2	393.8	-205.19	1275	253	107	N	N	0.331754	0.778289
ACAD9	ben	0.014	0.318	0.222	0.372989	-0.0986231	0.165584	diff_intercept	2	534.77	-279.69	1881	184	89	N	N	0.401218	0.689156
ACAD9	mal	0.21	0.313	0.357	0.145014	0.117789	-0.0990845	diff_intercept	2	534.77	-279.69	1881	184	89	N	N	0.324326	0.730673
ACADL	ben	0	0.302	0.021	0.478818	0.0628299	0.283047	diff_intercept	2	372.45	-209	1335	236	103	N	Y	0.446816	0.637742
ACADL	mal	0.12	0.466	0.194	0.227434	-0.0125354	0.162745	diff_intercept	2	372.45	-209	1335	236	103	N	N	0.319672	0.737633
ACADM	ben	0.008	0.253	0.03	0.393631	-0.0914935	0.294582	diff_intercept	2	387.4	-204.06	1248	239	98	N	Y	0.425743	0.63846
ACADM	mal	0.336	0.105	0.326	0.0780791	-0.195807	0.0783744	diff_intercept	2	387.4	-204.06	1248	239	98	N	N	0.355533	0.708695
ACADS	ben	0.006	0.279	0.115	0.391965	0.0780757	0.180859	diff_intercept	2	599.12	-324.47	1245	252	106	N	N	0.410731	0.703523
ACADS	mal	0.098	0.254	0.302	0.232165	-0.112646	0.0913395	diff_intercept	2	599.12	-324.47	1245	252	106	N	N	0.3164	0.810257
ACADSB	ben	0.001	0.158	0.044	0.623697	-0.195253	0.370946	single_intercept	1	159.93	-86.19	1299	132	65	N	Y	0.444387	0.621902
ACADSB	mal	0.02	0.094	0.05	0.441592	-0.313345	0.393589	single_intercept	1	159.93	-86.19	1299	132	65	N	N	0.340309	0.595452
ACADVL	ben	0	0.301	0.071	0.586731	0.11075	0.28058	single_intercept	2	324.17	-176.42	2007	136	65	N	N	0.478867	0.634141
ACADVL	mal	0.025	0.196	0.035	0.423462	0.179494	0.369026	single_intercept	2	324.17	-176.42	2007	136	65	N	Y	0.414427	0.578181
ACAP1	ben	0.003	0.367	0.088	0.52184	-0.0869825	0.270809	single_intercept	1	369	-194.71	2277	131	65	N	N	0.462222	0.640731
ACAP1	mal	0.1	0.091	0.021	0.235897	-0.358423	0.474194	single_intercept	1	369	-194.71	2277	131	65	N	Y	0.405306	0.571586
ACAP2	ben	0.008	0.404	0.083	0.351534	-0.0365065	0.190628	diff_intercept	2	577.78	-301.12	2370	248	101	N	N	0.422823	0.631356
ACAP2	mal	0.17	0.19	0.478	0.166465	0.120289	0.0123611	diff_intercept	2	577.78	-301.12	2370	248	101	N	N	0.316019	0.792334
ACAP3	ben	0.029	0.03	0.132	0.316368	-0.283454	0.16255	diff_intercept	2	1446.78	-741.72	2559	239	99	Y	N	0.429092	0.697216
ACAP3	mal	0.41	0.018	0.498	0.0503577	-0.39558	0.00076601	diff_intercept	2	1446.78	-741.72	2559	239	99	Y	N	0.345399	0.801494
ACAT1	ben	0.003	0.477	0.116	0.338685	-0.0104048	0.182391	diff_intercept	2	430.29	-235.89	1230	255	108	N	N	0.421061	0.677431
ACAT1	mal	0.061	0.32	0.083	0.24757	0.0757721	0.251139	diff_intercept	2	430.29	-235.89	1230	255	108	N	N	0.361842	0.649947
ACAT2	ben	0.013	0.27	0.327	0.430256	0.103456	0.0696804	diff_intercept	2	309.3	-154.64	1194	216	91	N	N	0.395073	0.695138
ACAT2	mal	0.238	0.245	0.214	0.155004	-0.134329	0.155481	diff_intercept	2	309.3	-154.64	1194	216	91	N	N	0.292541	0.784464
ACBD3	ben	0	0.114	0.38	0.422254	0.239612	0.0592997	diff_intercept	2	254.21	-139.43	1665	249	102	N	N	0.435791	0.651888
ACBD3	mal	0.06	0.264	0.369	0.294327	0.155668	0.0703085	diff_intercept	2	254.21	-139.43	1665	249	102	N	N	0.322571	0.775542
ACBD4	ben	0.019	0.46	0.112	0.38901	0.0243755	0.203909	single_intercept	2	11.72	-7.98	798	114	57	N	N	0.474493	0.648134
ACBD4	mal	0.074	0.169	0.404	0.314252	-0.21496	0.0532018	single_intercept	2	11.72	-7.98	798	114	57	N	N	0.365488	0.62
ACBD5	ben	0.008	0.245	0.158	0.475494	-0.155268	0.214447	single_intercept	1	133.04	-70.63	1650	127	65	N	N	0.405936	0.620875
ACBD5	mal	0.142	0.13	0.283	0.19413	-0.307393	0.140836	single_intercept	1	133.04	-70.63	1650	127	65	N	N	0.288557	0.532036
ACBD6	ben	0.02	0.189	0.336	0.41389	-0.151417	0.08667	diff_intercept	2	146.95	-81.89	882	151	79	N	N	0.410428	0.673404
ACBD6	mal	0.451	0.179	0.15	0.0262334	-0.164076	-0.214228	diff_intercept	2	146.95	-81.89	882	151	79	N	N	0.383559	0.69937
ACBD7	ben	0.003	0.053	0.495	0.399229	0.227742	0.00121732	diff_intercept	2	62.48	-31.24	258	237	104	N	N	0.470486	0.620063
ACBD7	mal	0.023	0.014	0.256	0.360646	0.408852	-0.0988354	diff_intercept	2	62.48	-31.24	258	237	104	Y	N	0.420258	0.648565
ACCS	ben	0.009	0.482	0.468	0.472415	-0.0176394	-0.0245781	single_intercept	2	152.24	-84.37	1530	124	62	N	N	0.401846	0.612487
ACCS	mal	0.077	0.329	0.279	0.349279	-0.124802	0.179728	single_intercept	2	152.24	-84.37	1530	124	62	N	N	0.260979	0.602605
ACE	ben	0	0.191	0.039	0.61739	-0.153764	0.360198	single_intercept	1	729.43	-397.1	4041	125	64	N	Y	0.442413	0.61282
ACE	mal	0.021	0.221	0.133	0.404169	-0.168532	0.253932	single_intercept	1	729.43	-397.1	4041	125	64	N	N	0.305358	0.599261
ACE2	ben	0	0.138	0.037	0.681869	-0.223559	0.378773	single_intercept	1	167.96	-112.54	2439	115	57	N	Y	0.519906	0.648612
ACE2	mal	0.03	0.375	0.3	0.381743	-0.0743149	0.106609	single_intercept	1	167.96	-112.54	2439	115	57	N	N	0.347867	0.578862
ACER1	ben	0	0.104	0.022	0.633545	-0.254771	0.432596	single_intercept	1	202.41	-105.43	798	120	60	N	Y	0.47992	0.643236
ACER1	mal	0.014	0.007	0.005	0.427484	-0.57525	0.542522	single_intercept	1	202.41	-105.43	798	120	60	Y	Y	0.465574	0.538334
ACER2	ben	0.01	0.298	0.157	0.360515	0.0642438	0.132341	diff_intercept	2	367.92	-192.4	825	253	107	N	N	0.413138	0.670466
ACER2	mal	0.241	0.144	0.418	0.124857	-0.17467	0.0317788	diff_intercept	2	367.92	-192.4	825	253	107	N	N	0.324973	0.790012
ACER3	ben	0	0.303	0.14	0.601089	-0.0971732	0.238002	single_intercept	2	72.04	-42.36	804	135	63	N	N	0.417845	0.573342
ACER3	mal	0.055	0.151	0.284	0.325213	-0.231023	0.132766	single_intercept	2	72.04	-42.36	804	135	63	N	N	0.264995	0.580557
ACHE	ben	0	0.124	0.013	0.71032	-0.15732	0.440555	single_intercept	1	201.65	-109.03	1902	133	66	N	Y	0.457668	0.579287
ACHE	mal	0.034	0.365	0.167	0.397419	0.0590965	0.217199	single_intercept	1	201.65	-109.03	1902	133	66	N	N	0.29355	0.608918
ACIN1	ben	0	0.085	0.243	0.634754	0.579903	-0.325853	single_intercept	1	177.85	-97.02	4248	130	66	N	N	0.438243	0.619518
ACIN1	mal	0.03	0.451	0.301	0.383465	-0.0725795	0.24547	single_intercept	1	177.85	-97.02	4248	130	66	N	N	0.300069	0.616831
ACKR2	ben	0.004	0.161	0.398	0.509393	-0.173488	0.0470335	single_intercept	1	126.28	-63.14	1176	113	58	N	N	0.422139	0.525936
[truncated: 28,109 more rows]

## Sheet: S4
Table S4 | Gene level causal modelling
[truncated: 4,955 more rows]

## Sheet: S5
Table S5 | The proportion of genes for which a species has an exceptional benign or malignant tumour prevalence
[truncated: 106 more rows]
